# Supplementary material for: Proteomic Analysis of the Protective Effect of Eriodictyol on Benzo(a)pyrene-Induced Caco-2 Cytotoxicity
Source: Front Nutr. 2022 Mar 3;9:839364. doi: 10.3389/fnut.2022.839364 (PMC8927910; doi:10.3389/fnut.2022.839364)
Supplement: Supplementary Table 1 — Summary information of the identified differentially expressed proteins (DEPs). [file Table_1.XLSX]

## Sheet: 312 proteins
ID	FoldChange (B/C, E+B/C)	Log2FoldChange (B/C, E+B/C)	Uniprot	Genename	Biological Process	Cell Component	Molecular Function	KEGG Pathways	Disease	Drug	UNIPROT_URL	Transcription Factor
SFRS5	0.184795303909,0.213602435222	-2.436,-2.227	Q13243	SRSF5	GO:0051169,nuclear transport|GO:0051168,nuclear export|GO:0000245,spliceosomal complex assembly|GO:1901362,organic cyclic compound biosynthetic process|GO:1901360,organic cyclic compound metabolic process|GO:0009611,response to wounding|GO:0033036,macromolecule localization|GO:0046483,heterocycle metabolic process|GO:0000398,mRNA splicing, via spliceosome|GO:0006376,mRNA splice site selection|GO:…	GO:0031974,membrane-enclosed lumen|GO:0043229,intracellular organelle|GO:0043228,non-membrane-bounded organelle|GO:0043227,membrane-bounded organelle|GO:0043226,organelle|GO:0016607,nuclear speck|GO:0016604,nuclear body|GO:0031981,nuclear lumen|GO:0005730,nucleolus|GO:0005634,nucleus|GO:0005654,nucleoplasm|GO:0044451,nucleoplasm part|GO:0005737,cytoplasm|GO:0043231,intracellular membrane-bounded …	GO:0005488,binding|GO:0005515,protein binding|GO:0097159,organic cyclic compound binding|GO:0044822,poly(A) RNA binding|GO:0000166,nucleotide binding|GO:0036094,small molecule binding|GO:0003723,RNA binding|GO:0003676,nucleic acid binding|GO:0050733,RS domain binding|GO:1901363,heterocyclic compound binding|GO:1901265,nucleoside phosphate binding|GO:0019904,protein domain specific binding|GO:0019…	hsa05168,Herpes simplex virus 1 infection|hsa03040,Spliceosome			http://www.uniprot.org/uniprot/Q13243	False
SARS2	0.23684251765,0.449689156074	-2.078,-1.153	Q9NP81	SARS2	GO:0006434,seryl-tRNA aminoacylation|GO:0044238,primary metabolic process|GO:0032774,RNA biosynthetic process|GO:0019752,carboxylic acid metabolic process|GO:0090304,nucleic acid metabolic process|GO:0034654,nucleobase-containing compound biosynthetic process|GO:0034641,cellular nitrogen compound metabolic process|GO:0006807,nitrogen compound metabolic process|GO:0044281,small molecule metabolic …	GO:0005737,cytoplasm|GO:0043231,intracellular membrane-bounded organelle|GO:0043233,organelle lumen|GO:0044464,cell part|GO:0044444,cytoplasmic part|GO:0031974,membrane-enclosed lumen|GO:0005622,intracellular|GO:0044446,intracellular organelle part|GO:0070013,intracellular organelle lumen|GO:0043229,intracellular organelle|GO:0005739,mitochondrion|GO:0044429,mitochondrial part|GO:0005759,mitochon…	GO:0035639,purine ribonucleoside triphosphate binding|GO:0005488,binding|GO:0003676,nucleic acid binding|GO:0043167,ion binding|GO:1901363,heterocyclic compound binding|GO:1901265,nucleoside phosphate binding|GO:0001882,nucleoside binding|GO:0043168,anion binding|GO:0004812,aminoacyl-tRNA ligase activity|GO:0000166,nucleotide binding|GO:0001883,purine nucleoside binding|GO:0032549,ribonucleoside …	hsa00970,Aminoacyl-tRNA biosynthesis			http://www.uniprot.org/uniprot/Q9NP81	False
AFG3L2	0.257206676973,0.386355274824	-1.959,-1.372	Q9Y4W6	AFG3L2	GO:0048638,regulation of developmental growth|GO:0044707,single-multicellular organism process|GO:0050808,synapse organization|GO:0060004,reflex|GO:0051239,regulation of multicellular organismal process|GO:0048589,developmental growth|GO:0055001,muscle cell development|GO:0030030,cell projection organization|GO:0051146,striated muscle cell differentiation|GO:0048468,cell development|GO:0061025,me…	GO:0044464,cell part|GO:0031975,envelope|GO:0043229,intracellular organelle|GO:0043227,membrane-bounded organelle|GO:0043226,organelle|GO:0031224,intrinsic component of membrane|GO:0005737,cytoplasm|GO:0031090,organelle membrane|GO:0016021,integral component of membrane|GO:0016020,membrane|GO:0044444,cytoplasmic part|GO:0005739,mitochondrion|GO:0031967,organelle envelope|GO:0031966,mitochondrial …	GO:0004175,endopeptidase activity|GO:0035639,purine ribonucleoside triphosphate binding|GO:0008270,zinc ion binding|GO:0008233,peptidase activity|GO:0043167,ion binding|GO:1901363,heterocyclic compound binding|GO:1901265,nucleoside phosphate binding|GO:0001882,nucleoside binding|GO:0043168,anion binding|GO:0043169,cation binding|GO:0046914,transition metal ion binding|GO:0051082,unfolded protein …				http://www.uniprot.org/uniprot/Q9Y4W6	False
SFRS6	0.267572174607,0.337041932934	-1.902,-1.569	Q13247	SRSF6	GO:0051169,nuclear transport|GO:0051168,nuclear export|GO:0080090,regulation of primary metabolic process|GO:0019222,regulation of metabolic process|GO:0050684,regulation of mRNA processing|GO:0050686,negative regulation of mRNA processing|GO:0048583,regulation of response to stimulus|GO:0071166,ribonucleoprotein complex localization|GO:1901362,organic cyclic compound biosynthetic process|GO:0071…	GO:0016607,nuclear speck|GO:0044446,intracellular organelle part|GO:0016604,nuclear body|GO:0043231,intracellular membrane-bounded organelle|GO:0031981,nuclear lumen|GO:0043233,organelle lumen|GO:0005634,nucleus|GO:0044464,cell part|GO:0031974,membrane-enclosed lumen|GO:0005622,intracellular|GO:0005654,nucleoplasm|GO:0070013,intracellular organelle lumen|GO:0043229,intracellular organelle|GO:0044…	GO:0036002,pre-mRNA binding|GO:0005515,protein binding|GO:0097159,organic cyclic compound binding|GO:0044822,poly(A) RNA binding|GO:0000166,nucleotide binding|GO:0036094,small molecule binding|GO:0003723,RNA binding|GO:0003676,nucleic acid binding|GO:1901363,heterocyclic compound binding|GO:1901265,nucleoside phosphate binding|GO:0005488,binding	hsa05168,Herpes simplex virus 1 infection|hsa03040,Spliceosome			http://www.uniprot.org/uniprot/Q13247	False
DDB1	0.272815969264,1	-1.874,0.0	Q16531	DDB1	GO:0009628,response to abiotic stimulus|GO:0010390,histone monoubiquitination|GO:0042769,DNA damage response, detection of DNA damage|GO:0007165,signal transduction|GO:0007166,cell surface receptor signaling pathway|GO:1901362,organic cyclic compound biosynthetic process|GO:0071840,cellular component organization or biogenesis|GO:0051716,cellular response to stimulus|GO:0044711,single-organism bi…	GO:0031974,membrane-enclosed lumen|GO:0043229,intracellular organelle|GO:0043227,membrane-bounded organelle|GO:0043226,organelle|GO:0005737,cytoplasm|GO:0070062,extracellular exosome|GO:0031981,nuclear lumen|GO:0005615,extracellular space|GO:0005634,nucleus|GO:0080008,Cul4-RING E3 ubiquitin ligase complex|GO:0031988,membrane-bounded vesicle|GO:0005654,nucleoplasm|GO:0032991,macromolecular complex…	GO:0003676,nucleic acid binding|GO:0097159,organic cyclic compound binding|GO:0003684,damaged DNA binding|GO:0005488,binding|GO:0005515,protein binding|GO:0003677,DNA binding|GO:1901363,heterocyclic compound binding|GO:0044877,macromolecular complex binding|GO:0032403,protein complex binding|GO:0030674,protein binding, bridging|GO:0071987,WD40-repeat domain binding|GO:0019904,protein domain speci…	hsa05203,Viral carcinogenesis|hsa04120,Ubiquitin mediated proteolysis|hsa05161,Hepatitis B|hsa05170,Human immunodeficiency virus 1 infection|hsa03420,Nucleotide excision repair			http://www.uniprot.org/uniprot/Q16531	False
CUL4B	0.297920643644,1	-1.747,0.0	K4DI93	CUL4B	GO:0044248,cellular catabolic process|GO:0043632,modification-dependent macromolecule catabolic process|GO:0044267,cellular protein metabolic process|GO:1901575,organic substance catabolic process|GO:0044265,cellular macromolecule catabolic process|GO:0044260,cellular macromolecule metabolic process|GO:0071704,organic substance metabolic process|GO:0070647,protein modification by small protein co…	GO:0031974,membrane-enclosed lumen|GO:0043229,intracellular organelle|GO:0071944,cell periphery|GO:0043227,membrane-bounded organelle|GO:0043226,organelle|GO:0005737,cytoplasm|GO:0031981,nuclear lumen|GO:0005634,nucleus|GO:0016020,membrane|GO:0005654,nucleoplasm|GO:1902494,catalytic complex|GO:1990234,transferase complex|GO:0005886,plasma membrane|GO:0031461,cullin-RING ubiquitin ligase complex|G…	GO:0019787,ubiquitin-like protein transferase activity|GO:0031625,ubiquitin protein ligase binding|GO:0044389,ubiquitin-like protein ligase binding|GO:0061630,ubiquitin protein ligase activity|GO:0019899,enzyme binding|GO:0003824,catalytic activity|GO:0016740,transferase activity|GO:0005488,binding|GO:0005515,protein binding|GO:0004842,ubiquitin-protein transferase activity|GO:0061659,ubiquitin-l…	hsa04120,Ubiquitin mediated proteolysis|hsa03420,Nucleotide excision repair			http://www.uniprot.org/uniprot/K4DI93	False
ATG3	0.305660069423,0.272815969264	-1.71,-1.874	Q9NT62	ATG3	GO:0008104,protein localization|GO:0061024,membrane organization|GO:0060491,regulation of cell projection assembly|GO:0031344,regulation of cell projection organization|GO:0071840,cellular component organization or biogenesis|GO:0044712,single-organism catabolic process|GO:0044710,single-organism metabolic process|GO:0070727,cellular macromolecule localization|GO:0043653,mitochondrial fragmentati…	GO:0043234,protein complex|GO:0005737,cytoplasm|GO:0032991,macromolecular complex|GO:1902494,catalytic complex|GO:0005829,cytosol|GO:0044464,cell part|GO:0000151,ubiquitin ligase complex|GO:0005623,cell|GO:0000153,cytoplasmic ubiquitin ligase complex|GO:0044444,cytoplasmic part|GO:1990234,transferase complex|GO:0044424,intracellular part|GO:0005622,intracellular	GO:0019787,ubiquitin-like protein transferase activity|GO:0019776,Atg8 ligase activity|GO:0019777,Atg12 transferase activity|GO:0019899,enzyme binding|GO:0003824,catalytic activity|GO:0016740,transferase activity|GO:0005488,binding|GO:0005515,protein binding|GO:0016874,ligase activity|GO:0140096,catalytic activity, acting on a protein	hsa04140,Autophagy - animal|hsa04136,Autophagy - other|hsa05167,Kaposi sarcoma-associated herpesvirus infection			http://www.uniprot.org/uniprot/Q9NT62	False
ACTB	0.310787417226,1	-1.686,0.0	G5E9R0	ACTB		GO:0005856,cytoskeleton|GO:0005737,cytoplasm|GO:0043232,intracellular non-membrane-bounded organelle|GO:0044464,cell part|GO:0005623,cell|GO:0005622,intracellular|GO:0043229,intracellular organelle|GO:0043228,non-membrane-bounded organelle|GO:0044424,intracellular part|GO:0043226,organelle	GO:0043168,anion binding|GO:0030554,adenyl nucleotide binding|GO:0035639,purine ribonucleoside triphosphate binding|GO:0097159,organic cyclic compound binding|GO:1901265,nucleoside phosphate binding|GO:0000166,nucleotide binding|GO:0036094,small molecule binding|GO:0097367,carbohydrate derivative binding|GO:0032559,adenyl ribonucleotide binding|GO:0032553,ribonucleotide binding|GO:0032555,purine …				http://www.uniprot.org/uniprot/G5E9R0	False
CORO1B	0.312299031413,1	-1.679,0.0	Q9BR76	CORO1B	GO:0008104,protein localization|GO:0048585,negative regulation of response to stimulus|GO:0048583,regulation of response to stimulus|GO:0007610,behavior|GO:0008064,regulation of actin polymerization or depolymerization|GO:0050920,regulation of chemotaxis|GO:0050922,negative regulation of chemotaxis|GO:0060326,cell chemotaxis|GO:0031344,regulation of cell projection organization|GO:0071840,cellula…	GO:0032432,actin filament bundle|GO:0015629,actin cytoskeleton|GO:0043229,intracellular organelle|GO:0043228,non-membrane-bounded organelle|GO:0005924,cell-substrate adherens junction|GO:0005925,focal adhesion|GO:0043227,membrane-bounded organelle|GO:0043226,organelle|GO:0030054,cell junction|GO:0042641,actomyosin|GO:0005856,cytoskeleton|GO:0001725,stress fiber|GO:0042995,cell projection|GO:00319…	GO:0071933,Arp2/3 complex binding|GO:0008092,cytoskeletal protein binding|GO:0051015,actin filament binding|GO:0003779,actin binding|GO:0044877,macromolecular complex binding|GO:0005488,binding|GO:0005515,protein binding|GO:0032403,protein complex binding|GO:0042802,identical protein binding|GO:0045296,cadherin binding|GO:0050839,cell adhesion molecule binding				http://www.uniprot.org/uniprot/Q9BR76	False
CSDA	0.314689293376,1	-1.668,0.0	P16989	YBX3	GO:2001234,negative regulation of apoptotic signaling pathway|GO:0048639,positive regulation of developmental growth|GO:0080090,regulation of primary metabolic process|GO:0019222,regulation of metabolic process|GO:2001233,regulation of apoptotic signaling pathway|GO:0048585,negative regulation of response to stimulus|GO:0048583,regulation of response to stimulus|GO:0006139,nucleobase-containing c…	GO:0005737,cytoplasm|GO:0005844,polysome|GO:0005622,intracellular|GO:0032991,macromolecular complex|GO:0043231,intracellular membrane-bounded organelle|GO:0043296,apical junction complex|GO:0005634,nucleus|GO:0044464,cell part|GO:0044444,cytoplasmic part|GO:0005623,cell|GO:0043226,organelle|GO:0044424,intracellular part|GO:0043229,intracellular organelle|GO:0005911,cell-cell junction|GO:0070160,o…	GO:0001012,RNA polymerase II regulatory region DNA binding|GO:0019899,enzyme binding|GO:0031267,small GTPase binding|GO:0051020,GTPase binding|GO:0005488,binding|GO:0003676,nucleic acid binding|GO:0003677,DNA binding|GO:1901363,heterocyclic compound binding|GO:0043565,sequence-specific DNA binding|GO:0043566,structure-specific DNA binding|GO:0003714,transcription corepressor activity|GO:0003712,t…	hsa04530,Tight junction			http://www.uniprot.org/uniprot/P16989	False
DNAJB1	0.334250123851,1	-1.581,0.0	P25685	DNAJB1	GO:0090084,negative regulation of inclusion body assembly|GO:0090083,regulation of inclusion body assembly|GO:0009893,positive regulation of metabolic process|GO:0019222,regulation of metabolic process|GO:0034605,cellular response to heat|GO:0006458,'de novo' protein folding|GO:0048583,regulation of response to stimulus|GO:0051129,negative regulation of cellular component organization|GO:0051128,…	GO:0031974,membrane-enclosed lumen|GO:0043229,intracellular organelle|GO:0043228,non-membrane-bounded organelle|GO:0043227,membrane-bounded organelle|GO:0043226,organelle|GO:0005737,cytoplasm|GO:0070062,extracellular exosome|GO:0031981,nuclear lumen|GO:0005730,nucleolus|GO:0005634,nucleus|GO:0031988,membrane-bounded vesicle|GO:0005654,nucleoplasm|GO:1903561,extracellular vesicle|GO:0031982,vesicl…	GO:0005488,binding|GO:0005515,protein binding|GO:0030544,Hsp70 protein binding|GO:0031072,heat shock protein binding|GO:0030234,enzyme regulator activity|GO:0051087,chaperone binding|GO:0019899,enzyme binding|GO:0051082,unfolded protein binding|GO:0008047,enzyme activator activity|GO:0060590,ATPase regulator activity|GO:0051117,ATPase binding|GO:0098772,molecular function regulator|GO:0060589,nuc…	hsa04141,Protein processing in endoplasmic reticulum|hsa05164,Influenza A			http://www.uniprot.org/uniprot/P25685	False
CDC73	0.338446569763,0.537747195229	-1.563,-0.894999999999	Q6P1J9	CDC73	GO:0044238,primary metabolic process|GO:0080090,regulation of primary metabolic process|GO:0019222,regulation of metabolic process|GO:0050685,positive regulation of mRNA processing|GO:0050684,regulation of mRNA processing|GO:0048584,positive regulation of response to stimulus|GO:0048583,regulation of response to stimulus|GO:0050680,negative regulation of epithelial cell proliferation|GO:0030111,r…	GO:0008023,transcription elongation factor complex|GO:0030880,RNA polymerase complex|GO:0044464,cell part|GO:0031974,membrane-enclosed lumen|GO:0043229,intracellular organelle|GO:0016593,Cdc73/Paf1 complex|GO:0016591,DNA-directed RNA polymerase II, holoenzyme|GO:0043227,membrane-bounded organelle|GO:0043226,organelle|GO:0031981,nuclear lumen|GO:0005634,nucleus|GO:0061695,transferase complex, tran…	GO:0070063,RNA polymerase binding|GO:0043175,RNA polymerase core enzyme binding|GO:0001098,basal transcription machinery binding|GO:0001099,basal RNA polymerase II transcription machinery binding|GO:0044877,macromolecular complex binding|GO:0019899,enzyme binding|GO:0005515,protein binding|GO:0032403,protein complex binding|GO:0000993,RNA polymerase II core binding|GO:0005488,binding|GO:0001076,t…				http://www.uniprot.org/uniprot/Q6P1J9	False
CPOX	0.344601288244,0.282436803643	-1.537,-1.824	P36551	CPOX	GO:0010038,response to metal ion|GO:1990267,response to transition metal nanoparticle|GO:0006778,porphyrin-containing compound metabolic process|GO:0006779,porphyrin-containing compound biosynthetic process|GO:0044249,cellular biosynthetic process|GO:0034641,cellular nitrogen compound metabolic process|GO:0006807,nitrogen compound metabolic process|GO:0044281,small molecule metabolic process|GO:0…	GO:0044464,cell part|GO:0031970,organelle envelope lumen|GO:0031974,membrane-enclosed lumen|GO:0031975,envelope|GO:0043229,intracellular organelle|GO:0043227,membrane-bounded organelle|GO:0043226,organelle|GO:0005737,cytoplasm|GO:0031090,organelle membrane|GO:0016020,membrane|GO:0044444,cytoplasmic part|GO:0005739,mitochondrion|GO:0005758,mitochondrial intermembrane space|GO:0031967,organelle env…	GO:0016634,oxidoreductase activity, acting on the CH-CH group of donors, oxygen as acceptor|GO:0004109,coproporphyrinogen oxidase activity|GO:0005212,structural constituent of eye lens|GO:0005198,structural molecule activity|GO:0003824,catalytic activity|GO:0005488,binding|GO:0005515,protein binding|GO:0046983,protein dimerization activity|GO:0042803,protein homodimerization activity|GO:0016627,o…	hsa00860,Porphyrin and chlorophyll metabolism|hsa01100,Metabolic pathways			http://www.uniprot.org/uniprot/P36551	False
NOB1	0.361984543095,0.299577255335	-1.466,-1.739	Q9ULX3	NOB1	GO:0032501,multicellular organismal process|GO:0044707,single-multicellular organism process|GO:0050877,neurological system process|GO:0007601,visual perception|GO:0007600,sensory perception|GO:0050953,sensory perception of light stimulus|GO:0044699,single-organism process|GO:0003008,system process|GO:0090304,nucleic acid metabolic process|GO:0090305,nucleic acid phosphodiester bond hydrolysis|GO…	GO:0043231,intracellular membrane-bounded organelle|GO:0005634,nucleus|GO:0044464,cell part|GO:0005623,cell|GO:0005622,intracellular|GO:0043229,intracellular organelle|GO:0044424,intracellular part|GO:0043227,membrane-bounded organelle|GO:0043226,organelle|GO:0030688,preribosome, small subunit precursor|GO:0031974,membrane-enclosed lumen|GO:0030684,preribosome|GO:0005737,cytoplasm|GO:0031981,nucl…	GO:0043169,cation binding|GO:0046872,metal ion binding|GO:0005488,binding|GO:0043167,ion binding|GO:0016787,hydrolase activity|GO:0004518,nuclease activity|GO:0004519,endonuclease activity|GO:0004540,ribonuclease activity|GO:0004521,endoribonuclease activity|GO:0016788,hydrolase activity, acting on ester bonds|GO:0003824,catalytic activity|GO:0140098,catalytic activity, acting on RNA	hsa03008,Ribosome biogenesis in eukaryotes			http://www.uniprot.org/uniprot/Q9ULX3	False
UPF1	0.371645746108,1	-1.428,0.0	Q92900	UPF1	GO:0071044,histone mRNA catabolic process|GO:0051168,nuclear export|GO:0080090,regulation of primary metabolic process|GO:0019222,regulation of metabolic process|GO:0051169,nuclear transport|GO:0009048,dosage compensation by inactivation of X chromosome|GO:1901360,organic cyclic compound metabolic process|GO:1901361,organic cyclic compound catabolic process|GO:0051716,cellular response to stimulu…	GO:0035145,exon-exon junction complex|GO:0035770,ribonucleoprotein granule|GO:0044464,cell part|GO:0031974,membrane-enclosed lumen|GO:0043229,intracellular organelle|GO:0043228,non-membrane-bounded organelle|GO:0000785,chromatin|GO:0036464,cytoplasmic ribonucleoprotein granule|GO:0043227,membrane-bounded organelle|GO:0043226,organelle|GO:0005737,cytoplasm|GO:0031981,nuclear lumen|GO:0005634,nucle…	GO:0016887,ATPase activity|GO:0008026,ATP-dependent helicase activity|GO:0035639,purine ribonucleoside triphosphate binding|GO:0044877,macromolecular complex binding|GO:0008270,zinc ion binding|GO:0003676,nucleic acid binding|GO:0003677,DNA binding|GO:0008186,RNA-dependent ATPase activity|GO:0043167,ion binding|GO:1901363,heterocyclic compound binding|GO:0001883,purine nucleoside binding|GO:00018…	hsa03015,mRNA surveillance pathway|hsa03013,RNA transport			http://www.uniprot.org/uniprot/Q92900	False
HNRNPAB	0.385285554179,0.342220953273	-1.376,-1.547	D6R9P3	HNRNPAB		GO:0044446,intracellular organelle part|GO:0043231,intracellular membrane-bounded organelle|GO:0031981,nuclear lumen|GO:0043233,organelle lumen|GO:0005634,nucleus|GO:0044464,cell part|GO:0031974,membrane-enclosed lumen|GO:0005622,intracellular|GO:0005654,nucleoplasm|GO:0070013,intracellular organelle lumen|GO:0043229,intracellular organelle|GO:0044428,nuclear part|GO:0005623,cell|GO:0044424,intra…	GO:0097159,organic cyclic compound binding|GO:0000166,nucleotide binding|GO:0036094,small molecule binding|GO:0005488,binding|GO:0003676,nucleic acid binding|GO:1901363,heterocyclic compound binding|GO:1901265,nucleoside phosphate binding|GO:0003723,RNA binding				http://www.uniprot.org/uniprot/D6R9P3	False
CIRBP	0.388773017941,0.480297431977	-1.363,-1.058	K7EQR7	CIRBP			GO:0097159,organic cyclic compound binding|GO:0000166,nucleotide binding|GO:0036094,small molecule binding|GO:0005488,binding|GO:0003676,nucleic acid binding|GO:1901363,heterocyclic compound binding|GO:1901265,nucleoside phosphate binding|GO:0003723,RNA binding				http://www.uniprot.org/uniprot/K7EQR7	False
GLS	0.388773017941,1	-1.363,0.0	O94925	GLS	GO:0051289,protein homotetramerization|GO:0007610,behavior|GO:0006820,anion transport|GO:0044281,small molecule metabolic process|GO:0003016,respiratory system process|GO:0044283,small molecule biosynthetic process|GO:1901362,organic cyclic compound biosynthetic process|GO:0071840,cellular component organization or biogenesis|GO:0044712,single-organism catabolic process|GO:0044710,single-organism…	GO:0005737,cytoplasm|GO:0043231,intracellular membrane-bounded organelle|GO:0043233,organelle lumen|GO:0005829,cytosol|GO:0044464,cell part|GO:0044444,cytoplasmic part|GO:0031974,membrane-enclosed lumen|GO:0005622,intracellular|GO:0044446,intracellular organelle part|GO:0070013,intracellular organelle lumen|GO:0043229,intracellular organelle|GO:0005739,mitochondrion|GO:0044429,mitochondrial part|…	GO:0016787,hydrolase activity|GO:0004359,glutaminase activity|GO:0016810,hydrolase activity, acting on carbon-nitrogen (but not peptide) bonds|GO:0016811,hydrolase activity, acting on carbon-nitrogen (but not peptide) bonds, in linear amides|GO:0003824,catalytic activity|GO:0005488,binding|GO:0005515,protein binding	hsa04964,Proximal tubule bicarbonate reclamation|hsa01100,Metabolic pathways|hsa05206,MicroRNAs in cancer|hsa00250,Alanine, aspartate and glutamate metabolism|hsa00220,Arginine biosynthesis|hsa04724,Glutamatergic synapse|hsa04727,GABAergic synapse|hsa00471,D-Glutamine and D-glutamate metabolism|hsa05230,Central carbon metabolism in cancer			http://www.uniprot.org/uniprot/O94925	False
PDAP1	0.38958228983,0.659753955386	-1.36,-0.600000000001	Q13442	PDAP1	GO:0044700,single organism signaling|GO:0051716,cellular response to stimulus|GO:0008283,cell proliferation|GO:0050896,response to stimulus|GO:0009987,cellular process|GO:0044763,single-organism cellular process|GO:0050794,regulation of cellular process|GO:0065007,biological regulation|GO:0023052,signaling|GO:0007165,signal transduction|GO:0007154,cell communication|GO:0050789,regulation of biolo…	GO:0101002,ficolin-1-rich granule|GO:0031974,membrane-enclosed lumen|GO:1904813,ficolin-1-rich granule lumen|GO:0043229,intracellular organelle|GO:0043227,membrane-bounded organelle|GO:0043226,organelle|GO:0005737,cytoplasm|GO:0031982,vesicle|GO:0016023,cytoplasmic, membrane-bounded vesicle|GO:0031410,cytoplasmic vesicle|GO:0031988,membrane-bounded vesicle|GO:0044433,cytoplasmic vesicle part|GO:0…	GO:0097159,organic cyclic compound binding|GO:0044822,poly(A) RNA binding|GO:0005488,binding|GO:0003676,nucleic acid binding|GO:1901363,heterocyclic compound binding|GO:0003723,RNA binding				http://www.uniprot.org/uniprot/Q13442	False
SNRPD2	0.391748593475,0.593779833037	-1.352,-0.751999999999	P62316	SNRPD2	GO:0022607,cellular component assembly|GO:0000245,spliceosomal complex assembly|GO:0043933,macromolecular complex subunit organization|GO:0090304,nucleic acid metabolic process|GO:0034641,cellular nitrogen compound metabolic process|GO:0006807,nitrogen compound metabolic process|GO:0044237,cellular metabolic process|GO:0034622,cellular macromolecular complex assembly|GO:0034660,ncRNA metabolic pr…	GO:0031974,membrane-enclosed lumen|GO:0043229,intracellular organelle|GO:0030529,intracellular ribonucleoprotein complex|GO:0043227,membrane-bounded organelle|GO:0043226,organelle|GO:0034708,methyltransferase complex|GO:0034709,methylosome|GO:0005737,cytoplasm|GO:0044446,intracellular organelle part|GO:0070062,extracellular exosome|GO:0031981,nuclear lumen|GO:0005634,nucleus|GO:0031988,membrane-b…	GO:0003676,nucleic acid binding|GO:0097159,organic cyclic compound binding|GO:0044822,poly(A) RNA binding|GO:0003723,RNA binding|GO:0005515,protein binding|GO:1901363,heterocyclic compound binding|GO:0005488,binding|GO:1990446,U1 snRNP binding|GO:0070990,snRNP binding|GO:0044877,macromolecular complex binding|GO:0043021,ribonucleoprotein complex binding	hsa03040,Spliceosome			http://www.uniprot.org/uniprot/P62316	False
PSMD7	0.39474694335,0.337743521134	-1.341,-1.566	P51665	PSMD7	GO:0080090,regulation of primary metabolic process|GO:0019222,regulation of metabolic process|GO:0048585,negative regulation of response to stimulus|GO:0048584,positive regulation of response to stimulus|GO:0048583,regulation of response to stimulus|GO:0031349,positive regulation of defense response|GO:0030111,regulation of Wnt signaling pathway|GO:0007165,signal transduction|GO:0007166,cell surf…	GO:0022624,proteasome accessory complex|GO:0031974,membrane-enclosed lumen|GO:0043229,intracellular organelle|GO:0043227,membrane-bounded organelle|GO:0043226,organelle|GO:0005737,cytoplasm|GO:0005838,proteasome regulatory particle|GO:0070062,extracellular exosome|GO:0031981,nuclear lumen|GO:0005634,nucleus|GO:0016020,membrane|GO:0031988,membrane-bounded vesicle|GO:0005654,nucleoplasm|GO:0032991,…	GO:0005488,binding|GO:0005515,protein binding|GO:0046983,protein dimerization activity|GO:0042802,identical protein binding|GO:0042803,protein homodimerization activity	hsa03050,Proteasome|hsa05169,Epstein-Barr virus infection			http://www.uniprot.org/uniprot/P51665	False
IGF2BP3	0.396117405462,0.348685916588	-1.336,-1.52	O00425	IGF2BP3	GO:0015931,nucleobase-containing compound transport|GO:0044238,primary metabolic process|GO:0009892,negative regulation of metabolic process|GO:0080090,regulation of primary metabolic process|GO:0009890,negative regulation of biosynthetic process|GO:0031327,negative regulation of cellular biosynthetic process|GO:0051246,regulation of protein metabolic process|GO:0031324,negative regulation of cel…	GO:0005737,cytoplasm|GO:0043231,intracellular membrane-bounded organelle|GO:0005829,cytosol|GO:0044464,cell part|GO:0044444,cytoplasmic part|GO:0005623,cell|GO:0043226,organelle|GO:0043229,intracellular organelle|GO:0044424,intracellular part|GO:0005622,intracellular|GO:0043227,membrane-bounded organelle|GO:0005634,nucleus	GO:0005488,binding|GO:0003729,mRNA binding|GO:0005515,protein binding|GO:0097159,organic cyclic compound binding|GO:0044822,poly(A) RNA binding|GO:0000166,nucleotide binding|GO:0036094,small molecule binding|GO:0003723,RNA binding|GO:0003676,nucleic acid binding|GO:0048027,mRNA 5'-UTR binding|GO:0045182,translation regulator activity|GO:1901363,heterocyclic compound binding|GO:1901265,nucleoside …				http://www.uniprot.org/uniprot/O00425	False
DNAJA2	0.399425958225,0.572362080299	-1.324,-0.805000000001	O60884	DNAJA2	GO:0042127,regulation of cell proliferation|GO:0009628,response to abiotic stimulus|GO:0006457,protein folding|GO:0006805,xenobiotic metabolic process|GO:0009410,response to xenobiotic stimulus|GO:0070887,cellular response to chemical stimulus|GO:0042221,response to chemical|GO:0018885,carbon tetrachloride metabolic process|GO:0050789,regulation of biological process|GO:0044699,single-organism pr…	GO:0043229,intracellular organelle|GO:0043227,membrane-bounded organelle|GO:0043226,organelle|GO:0005737,cytoplasm|GO:0031982,vesicle|GO:0005634,nucleus|GO:0016020,membrane|GO:0031988,membrane-bounded vesicle|GO:1903561,extracellular vesicle|GO:0070062,extracellular exosome|GO:0043230,extracellular organelle|GO:0043231,intracellular membrane-bounded organelle|GO:0005829,cytosol|GO:0044464,cell pa…	GO:0035639,purine ribonucleoside triphosphate binding|GO:0031072,heat shock protein binding|GO:0005488,binding|GO:0000166,nucleotide binding|GO:1901363,heterocyclic compound binding|GO:1901265,nucleoside phosphate binding|GO:0001882,nucleoside binding|GO:0043168,anion binding|GO:0043169,cation binding|GO:0051087,chaperone binding|GO:0051082,unfolded protein binding|GO:0043167,ion binding|GO:00018…	hsa04141,Protein processing in endoplasmic reticulum			http://www.uniprot.org/uniprot/O60884	False
CATIP	0.405001736816,0.65838346103	-1.304,-0.602999999999	Q7Z7H3	CATIP	GO:0022607,cellular component assembly|GO:0070271,protein complex biogenesis|GO:0030030,cell projection organization|GO:0030036,actin cytoskeleton organization|GO:0034622,cellular macromolecular complex assembly|GO:0044699,single-organism process|GO:0071822,protein complex subunit organization|GO:0016043,cellular component organization|GO:0065003,macromolecular complex assembly|GO:0043933,macromo…	GO:0005856,cytoskeleton|GO:0005737,cytoplasm|GO:0043231,intracellular membrane-bounded organelle|GO:0043232,intracellular non-membrane-bounded organelle|GO:0044464,cell part|GO:0005634,nucleus|GO:0016020,membrane|GO:0071944,cell periphery|GO:0005623,cell|GO:0005622,intracellular|GO:0043229,intracellular organelle|GO:0043228,non-membrane-bounded organelle|GO:0005886,plasma membrane|GO:0044424,intr…	GO:0005516,calmodulin binding|GO:0005515,protein binding|GO:0005488,binding				http://www.uniprot.org/uniprot/Q7Z7H3	False
LSM12	0.406689599066,0.403041415746	-1.298,-1.311	Q3MHD2	LSM12	GO:0016070,RNA metabolic process|GO:0006139,nucleobase-containing compound metabolic process|GO:0044238,primary metabolic process|GO:0009987,cellular process|GO:0006725,cellular aromatic compound metabolic process|GO:0044237,cellular metabolic process|GO:0043170,macromolecule metabolic process|GO:0090304,nucleic acid metabolic process|GO:0071704,organic substance metabolic process|GO:0034641,cell…						http://www.uniprot.org/uniprot/Q3MHD2	False
RTN3	0.40781874667,1	-1.294,0.0	O95197	RTN3	GO:0008219,cell death|GO:0071786,endoplasmic reticulum tubular network organization|GO:0071840,cellular component organization or biogenesis|GO:0007029,endoplasmic reticulum organization|GO:0010256,endomembrane system organization|GO:0016043,cellular component organization|GO:0044419,interspecies interaction between organisms|GO:0044699,single-organism process|GO:0016265,obsolete death|GO:0006810…	GO:0005783,endoplasmic reticulum|GO:0005789,endoplasmic reticulum membrane|GO:0042175,nuclear outer membrane-endoplasmic reticulum membrane network|GO:0043229,intracellular organelle|GO:0005622,intracellular|GO:0043227,membrane-bounded organelle|GO:0043226,organelle|GO:0031224,intrinsic component of membrane|GO:0005737,cytoplasm|GO:0031982,vesicle|GO:0005615,extracellular space|GO:0016021,integra…	GO:0005488,binding|GO:0005515,protein binding	hsa05010,Alzheimer disease			http://www.uniprot.org/uniprot/O95197	False
PRCP	0.408101523075,0.531447837179	-1.293,-0.912000000001	P42785	PRCP	GO:0007599,hemostasis|GO:0019222,regulation of metabolic process|GO:0007597,blood coagulation, intrinsic pathway|GO:0007596,blood coagulation|GO:0048583,regulation of response to stimulus|GO:0072359,circulatory system development|GO:0072358,cardiovascular system development|GO:0007165,signal transduction|GO:0009755,hormone-mediated signaling pathway|GO:0044710,single-organism metabolic process|GO…	GO:0000323,lytic vacuole|GO:0043229,intracellular organelle|GO:0071944,cell periphery|GO:0043227,membrane-bounded organelle|GO:0043226,organelle|GO:0005737,cytoplasm|GO:0031982,vesicle|GO:0005773,vacuole|GO:0016020,membrane|GO:0045178,basal part of cell|GO:0031988,membrane-bounded vesicle|GO:0005886,plasma membrane|GO:1903561,extracellular vesicle|GO:0070062,extracellular exosome|GO:0043230,extra…	GO:0016787,hydrolase activity|GO:0017171,serine hydrolase activity|GO:0003824,catalytic activity|GO:0004180,carboxypeptidase activity|GO:0004185,serine-type carboxypeptidase activity|GO:0008238,exopeptidase activity|GO:0070011,peptidase activity, acting on L-amino acid peptides|GO:0005488,binding|GO:0005515,protein binding|GO:0070008,serine-type exopeptidase activity|GO:0008233,peptidase activity…	hsa04614,Renin-angiotensin system|hsa04974,Protein digestion and absorption			http://www.uniprot.org/uniprot/P42785	False
CHMP4B	0.411225034356,0.523405140987	-1.282,-0.934000000001	Q9H444	CHMP4B	GO:0044238,primary metabolic process|GO:0019222,regulation of metabolic process|GO:0060249,anatomical structure homeostasis|GO:0030163,protein catabolic process|GO:0048585,negative regulation of response to stimulus|GO:0048583,regulation of response to stimulus|GO:0006900,membrane budding|GO:0061024,membrane organization|GO:0008104,protein localization|GO:0051656,establishment of organelle locali…	GO:0016020,membrane|GO:0044421,extracellular region part|GO:0044464,cell part|GO:0009898,cytoplasmic side of plasma membrane|GO:0043229,intracellular organelle|GO:0071944,cell periphery|GO:0030117,membrane coat|GO:0098552,side of membrane|GO:0043227,membrane-bounded organelle|GO:0043226,organelle|GO:0010008,endosome membrane|GO:0005737,cytoplasm|GO:0031982,vesicle|GO:0005634,nucleus|GO:0005770,la…	GO:0005488,binding|GO:0005515,protein binding|GO:0046983,protein dimerization activity|GO:0042802,identical protein binding|GO:0042803,protein homodimerization activity|GO:0045296,cadherin binding|GO:0050839,cell adhesion molecule binding	hsa04144,Endocytosis|hsa04217,Necroptosis			http://www.uniprot.org/uniprot/Q9H444	False
HEL57	0.414085330667,0.386355274824	-1.272,-1.372	V9HWH1	HEL57		GO:0005576,extracellular region|GO:0005615,extracellular space|GO:0044421,extracellular region part	GO:0004866,endopeptidase inhibitor activity|GO:0061135,endopeptidase regulator activity|GO:0061134,peptidase regulator activity|GO:0030414,peptidase inhibitor activity|GO:0004867,serine-type endopeptidase inhibitor activity|GO:0004857,enzyme inhibitor activity|GO:0098772,molecular function regulator|GO:0030234,enzyme regulator activity				http://www.uniprot.org/uniprot/V9HWH1	False
SLIRP	0.418123199957,1	-1.258,0.0	H0YJ40	SLIRP		GO:0005737,cytoplasm|GO:0043231,intracellular membrane-bounded organelle|GO:0044464,cell part|GO:0043229,intracellular organelle|GO:0005739,mitochondrion|GO:0005622,intracellular|GO:0044444,cytoplasmic part|GO:0005623,cell|GO:0044424,intracellular part|GO:0043227,membrane-bounded organelle|GO:0043226,organelle	GO:0097159,organic cyclic compound binding|GO:0000166,nucleotide binding|GO:0036094,small molecule binding|GO:0005488,binding|GO:0003676,nucleic acid binding|GO:1901363,heterocyclic compound binding|GO:1901265,nucleoside phosphate binding|GO:0003723,RNA binding				http://www.uniprot.org/uniprot/H0YJ40	False
PCMT1	0.421031476804,0.413511684222	-1.248,-1.274	P22061	PCMT1	GO:0006479,protein methylation|GO:0044267,cellular protein metabolic process|GO:0044260,cellular macromolecule metabolic process|GO:0044238,primary metabolic process|GO:0019538,protein metabolic process|GO:0009987,cellular process|GO:0006464,cellular protein modification process|GO:0043170,macromolecule metabolic process|GO:0008213,protein alkylation|GO:0071704,organic substance metabolic process…	GO:0043231,intracellular membrane-bounded organelle|GO:0005737,cytoplasm|GO:0005622,intracellular|GO:0043230,extracellular organelle|GO:0031982,vesicle|GO:0044421,extracellular region part|GO:0043227,membrane-bounded organelle|GO:0044464,cell part|GO:0044444,cytoplasmic part|GO:0005623,cell|GO:0031988,membrane-bounded vesicle|GO:0044424,intracellular part|GO:0043229,intracellular organelle|GO:000…	GO:0005515,protein binding|GO:0003824,catalytic activity|GO:0008757,S-adenosylmethionine-dependent methyltransferase activity|GO:0008276,protein methyltransferase activity|GO:0016741,transferase activity, transferring one-carbon groups|GO:0016740,transferase activity|GO:0008171,O-methyltransferase activity|GO:0005488,binding|GO:0051998,protein carboxyl O-methyltransferase activity|GO:0010340,carb…				http://www.uniprot.org/uniprot/P22061	False
CUL1	0.422200443712,0.647970482717	-1.244,-0.625999999999	Q13616	CUL1	GO:0080090,regulation of primary metabolic process|GO:0019222,regulation of metabolic process|GO:0000086,G2/M transition of mitotic cell cycle|GO:0048584,positive regulation of response to stimulus|GO:0048583,regulation of response to stimulus|GO:0031349,positive regulation of defense response|GO:0007165,signal transduction|GO:0007166,cell surface receptor signaling pathway|GO:0031347,regulation …	GO:1990452,Parkin-FBXW7-Cul1 ubiquitin ligase complex|GO:0031974,membrane-enclosed lumen|GO:0043229,intracellular organelle|GO:0043227,membrane-bounded organelle|GO:0043226,organelle|GO:0005737,cytoplasm|GO:0031981,nuclear lumen|GO:0005634,nucleus|GO:0005654,nucleoplasm|GO:1902494,catalytic complex|GO:1990234,transferase complex|GO:0031461,cullin-RING ubiquitin ligase complex|GO:0043234,protein c…	GO:0019787,ubiquitin-like protein transferase activity|GO:0031625,ubiquitin protein ligase binding|GO:0044389,ubiquitin-like protein ligase binding|GO:0061630,ubiquitin protein ligase activity|GO:0019899,enzyme binding|GO:0003824,catalytic activity|GO:0016740,transferase activity|GO:0005488,binding|GO:0005515,protein binding|GO:0004842,ubiquitin-protein transferase activity|GO:0061659,ubiquitin-l…	hsa04350,TGF-beta signaling pathway|hsa04340,Hedgehog signaling pathway|hsa04110,Cell cycle|hsa05200,Pathways in cancer|hsa04114,Oocyte meiosis|hsa04141,Protein processing in endoplasmic reticulum|hsa04120,Ubiquitin mediated proteolysis|hsa04710,Circadian rhythm|hsa04310,Wnt signaling pathway|hsa05170,Human immunodeficiency virus 1 infection			http://www.uniprot.org/uniprot/Q13616	False
UMPS	0.426613049056,0.527045711645	-1.229,-0.924000000001	P11172	UMPS	GO:0009218,pyrimidine ribonucleotide metabolic process|GO:0009165,nucleotide biosynthetic process|GO:0009163,nucleoside biosynthetic process|GO:0009161,ribonucleoside monophosphate metabolic process|GO:0046134,pyrimidine nucleoside biosynthetic process|GO:1901362,organic cyclic compound biosynthetic process|GO:0046131,pyrimidine ribonucleoside metabolic process|GO:0046132,pyrimidine ribonucleosid…	GO:0005737,cytoplasm|GO:0043231,intracellular membrane-bounded organelle|GO:0005829,cytosol|GO:0044464,cell part|GO:0044444,cytoplasmic part|GO:0005623,cell|GO:0043226,organelle|GO:0043229,intracellular organelle|GO:0044424,intracellular part|GO:0005622,intracellular|GO:0043227,membrane-bounded organelle|GO:0005634,nucleus	GO:0016829,lyase activity|GO:0004588,orotate phosphoribosyltransferase activity|GO:0016830,carbon-carbon lyase activity|GO:0016831,carboxy-lyase activity|GO:0003824,catalytic activity|GO:0016740,transferase activity|GO:0016757,transferase activity, transferring glycosyl groups|GO:0016763,transferase activity, transferring pentosyl groups|GO:0004590,orotidine-5'-phosphate decarboxylase activity|GO…	hsa00983,Drug metabolism - other enzymes|hsa01100,Metabolic pathways|hsa00240,Pyrimidine metabolism			http://www.uniprot.org/uniprot/P11172	False
NDUFA9	0.428094142273,1	-1.224,0.0	Q16795	NDUFA9	GO:1901004,ubiquinone-6 metabolic process|GO:0051234,establishment of localization|GO:0006732,coenzyme metabolic process|GO:0009141,nucleoside triphosphate metabolic process|GO:0009161,ribonucleoside monophosphate metabolic process|GO:0009144,purine nucleoside triphosphate metabolic process|GO:0009167,purine ribonucleoside monophosphate metabolic process|GO:0034641,cellular nitrogen compound meta…	GO:0098796,membrane protein complex|GO:0044464,cell part|GO:0031974,membrane-enclosed lumen|GO:1990204,oxidoreductase complex|GO:0043229,intracellular organelle|GO:0043227,membrane-bounded organelle|GO:0043226,organelle|GO:0005737,cytoplasm|GO:0031090,organelle membrane|GO:0005743,mitochondrial inner membrane|GO:0005634,nucleus|GO:0016020,membrane|GO:0098803,respiratory chain complex|GO:0044444,c…	GO:0005488,binding|GO:0050662,coenzyme binding|GO:0003824,catalytic activity|GO:0048037,cofactor binding|GO:0008137,NADH dehydrogenase (ubiquinone) activity|GO:0016655,oxidoreductase activity, acting on NAD(P)H, quinone or similar compound as acceptor|GO:0050136,NADH dehydrogenase (quinone) activity|GO:0016651,oxidoreductase activity, acting on NAD(P)H|GO:0005515,protein binding|GO:0032403,protei…	hsa00190,Oxidative phosphorylation|hsa04714,Thermogenesis|hsa01100,Metabolic pathways|hsa04723,Retrograde endocannabinoid signaling|hsa05012,Parkinson disease|hsa05016,Huntington disease|hsa05010,Alzheimer disease|hsa04932,Non-alcoholic fatty liver disease			http://www.uniprot.org/uniprot/Q16795	False
HPDL	0.434371092575,1	-1.203,0.0	Q96IR7	HPDL	GO:0044238,primary metabolic process|GO:0044710,single-organism metabolic process|GO:0009987,cellular process|GO:1901564,organonitrogen compound metabolic process|GO:0006082,organic acid metabolic process|GO:0044699,single-organism process|GO:1901360,organic cyclic compound metabolic process|GO:0006520,cellular amino acid metabolic process|GO:0006725,cellular aromatic compound metabolic process|G…		GO:0043169,cation binding|GO:0051213,dioxygenase activity|GO:0003824,catalytic activity|GO:0043167,ion binding|GO:0016702,oxidoreductase activity, acting on single donors with incorporation of molecular oxygen, incorporation of two atoms of oxygen|GO:0016701,oxidoreductase activity, acting on single donors with incorporation of molecular oxygen|GO:0003868,4-hydroxyphenylpyruvate dioxygenase activ…				http://www.uniprot.org/uniprot/Q96IR7	False
SUCLG2	0.435879119769,1	-1.198,0.0	E9PDQ8	SUCLG2	GO:0008152,metabolic process|GO:0006637,acyl-CoA metabolic process|GO:0006732,coenzyme metabolic process|GO:0019752,carboxylic acid metabolic process|GO:0006099,tricarboxylic acid cycle|GO:0009060,aerobic respiration|GO:0044281,small molecule metabolic process|GO:0006091,generation of precursor metabolites and energy|GO:0072350,tricarboxylic acid metabolic process|GO:0044699,single-organism proce…		GO:0035639,purine ribonucleoside triphosphate binding|GO:0005488,binding|GO:0043167,ion binding|GO:1901363,heterocyclic compound binding|GO:1901265,nucleoside phosphate binding|GO:0001882,nucleoside binding|GO:0043168,anion binding|GO:0000166,nucleotide binding|GO:0001883,purine nucleoside binding|GO:0032549,ribonucleoside binding|GO:0017076,purine nucleotide binding|GO:0005524,ATP binding|GO:003…	hsa01200,Carbon metabolism|hsa00640,Propanoate metabolism|hsa01100,Metabolic pathways|hsa00020,Citrate cycle (TCA cycle)			http://www.uniprot.org/uniprot/E9PDQ8	False
SNRP70	0.441045682599,0.645728675151	-1.181,-0.631	P08621	SNRNP70	GO:0080090,regulation of primary metabolic process|GO:0019222,regulation of metabolic process|GO:0050685,positive regulation of mRNA processing|GO:0050684,regulation of mRNA processing|GO:0031325,positive regulation of cellular metabolic process|GO:0031323,regulation of cellular metabolic process|GO:0090304,nucleic acid metabolic process|GO:0034641,cellular nitrogen compound metabolic process|GO:…	GO:0031974,membrane-enclosed lumen|GO:0043229,intracellular organelle|GO:0043227,membrane-bounded organelle|GO:0043226,organelle|GO:0016607,nuclear speck|GO:0044446,intracellular organelle part|GO:0016604,nuclear body|GO:0031981,nuclear lumen|GO:0005634,nucleus|GO:0030529,intracellular ribonucleoprotein complex|GO:0005654,nucleoplasm|GO:0044451,nucleoplasm part|GO:0032991,macromolecular complex|G…	GO:0005515,protein binding|GO:0097159,organic cyclic compound binding|GO:0044822,poly(A) RNA binding|GO:0000166,nucleotide binding|GO:0036094,small molecule binding|GO:0003723,RNA binding|GO:0003676,nucleic acid binding|GO:1901363,heterocyclic compound binding|GO:1901265,nucleoside phosphate binding|GO:0005488,binding|GO:0030619,U1 snRNA binding|GO:1990446,U1 snRNP binding|GO:0070990,snRNP bindin…	hsa03040,Spliceosome			http://www.uniprot.org/uniprot/P08621	False
EIF2AK2	0.447512535464,0.567227742468	-1.16,-0.818	P19525	EIF2AK2	GO:1901566,organonitrogen compound biosynthetic process|GO:0043933,macromolecular complex subunit organization|GO:0019220,regulation of phosphate metabolic process|GO:0080090,regulation of primary metabolic process|GO:0019222,regulation of metabolic process|GO:0019054,modulation by virus of host process|GO:0050687,negative regulation of defense response to virus|GO:0048584,positive regulation of …	GO:0005737,cytoplasm|GO:0005829,cytosol|GO:0032991,macromolecular complex|GO:0043231,intracellular membrane-bounded organelle|GO:0043232,intracellular non-membrane-bounded organelle|GO:0005634,nucleus|GO:0016020,membrane|GO:0044464,cell part|GO:0044444,cytoplasmic part|GO:0005623,cell|GO:0030529,intracellular ribonucleoprotein complex|GO:0043229,intracellular organelle|GO:0043228,non-membrane-bou…	GO:0035639,purine ribonucleoside triphosphate binding|GO:0019208,phosphatase regulator activity|GO:0005488,binding|GO:0003676,nucleic acid binding|GO:0008601,protein phosphatase type 2A regulator activity|GO:0098772,molecular function regulator|GO:1901363,heterocyclic compound binding|GO:0001883,purine nucleoside binding|GO:0004694,eukaryotic translation initiation factor 2alpha kinase activity|G…	hsa05203,Viral carcinogenesis|hsa04141,Protein processing in endoplasmic reticulum|hsa05168,Herpes simplex virus 1 infection|hsa04217,Necroptosis|hsa05164,Influenza A|hsa05165,Human papillomavirus infection|hsa05167,Kaposi sarcoma-associated herpesvirus infection|hsa05160,Hepatitis C|hsa05162,Measles|hsa05169,Epstein-Barr virus infection			http://www.uniprot.org/uniprot/P19525	False
BCL2L1	0.464580337125,0.145692649767	-1.106,-2.779	Q07817	BCL2L1	GO:2001234,negative regulation of apoptotic signaling pathway|GO:2001235,positive regulation of apoptotic signaling pathway|GO:2001236,regulation of extrinsic apoptotic signaling pathway|GO:2001237,negative regulation of extrinsic apoptotic signaling pathway|GO:0051234,establishment of localization|GO:0043276,anoikis|GO:0019222,regulation of metabolic process|GO:2001233,regulation of apoptotic si…	GO:0008021,synaptic vesicle|GO:0016020,membrane|GO:0044464,cell part|GO:0031974,membrane-enclosed lumen|GO:0031975,envelope|GO:0043229,intracellular organelle|GO:0043228,non-membrane-bounded organelle|GO:0045202,synapse|GO:0005815,microtubule organizing center|GO:0043227,membrane-bounded organelle|GO:0043226,organelle|GO:0030054,cell junction|GO:0005856,cytoskeleton|GO:0031982,vesicle|GO:0031981,…	GO:0005488,binding|GO:0070513,death domain binding|GO:0051400,BH domain binding|GO:0019899,enzyme binding|GO:0019901,protein kinase binding|GO:0019900,kinase binding|GO:0019904,protein domain specific binding|GO:0005515,protein binding|GO:0051434,BH3 domain binding|GO:0046983,protein dimerization activity|GO:0046982,protein heterodimerization activity|GO:0042802,identical protein binding|GO:00428…	hsa05212,Pancreatic cancer|hsa04630,JAK-STAT signaling pathway|hsa04140,Autophagy - animal|hsa04064,NF-kappa B signaling pathway|hsa01521,EGFR tyrosine kinase inhibitor resistance|hsa01524,Platinum drug resistance|hsa05168,Herpes simplex virus 1 infection|hsa05145,Toxoplasmosis|hsa04210,Apoptosis|hsa05200,Pathways in cancer|hsa04215,Apoptosis - multiple species|hsa05162,Measles|hsa04621,NOD-like …		D09935,Navitoclax (USAN/INN)|D09936,Navitoclax dihydrochloride (USAN)	http://www.uniprot.org/uniprot/Q07817	False
PRRC1	0.465870214652,0.281850103036	-1.102,-1.827	Q96M27	PRRC1	GO:0019220,regulation of phosphate metabolic process|GO:0009893,positive regulation of metabolic process|GO:0019222,regulation of metabolic process|GO:0033674,positive regulation of kinase activity|GO:0016310,phosphorylation|GO:0031325,positive regulation of cellular metabolic process|GO:0031323,regulation of cellular metabolic process|GO:0032147,activation of protein kinase activity|GO:0045860,p…	GO:0005737,cytoplasm|GO:0005794,Golgi apparatus|GO:0043231,intracellular membrane-bounded organelle|GO:0044464,cell part|GO:0044444,cytoplasmic part|GO:0005623,cell|GO:0005622,intracellular|GO:0043229,intracellular organelle|GO:0012505,endomembrane system|GO:0044424,intracellular part|GO:0043227,membrane-bounded organelle|GO:0043226,organelle	GO:0005488,binding|GO:0005515,protein binding|GO:0051018,protein kinase A binding|GO:0034237,protein kinase A regulatory subunit binding				http://www.uniprot.org/uniprot/Q96M27	False
YARS	0.467811748916,0.551334581534	-1.096,-0.859000000001	P54577	YARS	GO:0006437,tyrosyl-tRNA aminoacylation|GO:0044238,primary metabolic process|GO:0019752,carboxylic acid metabolic process|GO:1901564,organonitrogen compound metabolic process|GO:0090304,nucleic acid metabolic process|GO:0044249,cellular biosynthetic process|GO:0034641,cellular nitrogen compound metabolic process|GO:0006807,nitrogen compound metabolic process|GO:0023052,signaling|GO:0007165,signal …	GO:0005737,cytoplasm|GO:0043231,intracellular membrane-bounded organelle|GO:0044421,extracellular region part|GO:0005829,cytosol|GO:0044464,cell part|GO:0044444,cytoplasmic part|GO:0005623,cell|GO:0043226,organelle|GO:0043229,intracellular organelle|GO:0005576,extracellular region|GO:0044424,intracellular part|GO:0005622,intracellular|GO:0043227,membrane-bounded organelle|GO:0005634,nucleus|GO:00…	GO:0005126,cytokine receptor binding|GO:0004871,signal transducer activity|GO:0035639,purine ribonucleoside triphosphate binding|GO:0060089,molecular transducer activity|GO:0005488,binding|GO:0003676,nucleic acid binding|GO:0001664,G-protein coupled receptor binding|GO:0004831,tyrosine-tRNA ligase activity|GO:0043167,ion binding|GO:1901363,heterocyclic compound binding|GO:0001883,purine nucleosid…	hsa00970,Aminoacyl-tRNA biosynthesis			http://www.uniprot.org/uniprot/P54577	False
RCC1	0.473028823363,1	-1.08,0.0	C9JQZ4	RCC1		GO:0005635,nuclear envelope|GO:0031974,membrane-enclosed lumen|GO:0031975,envelope|GO:0043229,intracellular organelle|GO:0043227,membrane-bounded organelle|GO:0043226,organelle|GO:0031090,organelle membrane|GO:0031981,nuclear lumen|GO:0005634,nucleus|GO:0016020,membrane|GO:0005654,nucleoplasm|GO:0031965,nuclear membrane|GO:0031967,organelle envelope|GO:0012505,endomembrane system|GO:0043231,intra…					http://www.uniprot.org/uniprot/C9JQZ4	False
E4-DBP	0.482299092292,0.468785548229	-1.052,-1.093	Q9H4E3	E4-DBP	GO:0016070,RNA metabolic process|GO:0006139,nucleobase-containing compound metabolic process|GO:0044260,cellular macromolecule metabolic process|GO:0044238,primary metabolic process|GO:0009987,cellular process|GO:0006725,cellular aromatic compound metabolic process|GO:0044237,cellular metabolic process|GO:0043170,macromolecule metabolic process|GO:0090304,nucleic acid metabolic process|GO:0071704…	GO:0005737,cytoplasm|GO:0043231,intracellular membrane-bounded organelle|GO:0005634,nucleus|GO:0044464,cell part|GO:0005623,cell|GO:0005622,intracellular|GO:0043229,intracellular organelle|GO:0044424,intracellular part|GO:0043227,membrane-bounded organelle|GO:0043226,organelle	GO:0016887,ATPase activity|GO:0008026,ATP-dependent helicase activity|GO:0035639,purine ribonucleoside triphosphate binding|GO:0005488,binding|GO:0003676,nucleic acid binding|GO:0008186,RNA-dependent ATPase activity|GO:0043167,ion binding|GO:1901363,heterocyclic compound binding|GO:1901265,nucleoside phosphate binding|GO:0043168,anion binding|GO:0042623,ATPase activity, coupled|GO:0000166,nucleot…				http://www.uniprot.org/uniprot/Q9H4E3	False
RAB6A	0.487002134272,0.479299719246	-1.038,-1.061	F5H3K7	RAB6A	GO:0044700,single organism signaling|GO:0051716,cellular response to stimulus|GO:0050896,response to stimulus|GO:0009987,cellular process|GO:0044763,single-organism cellular process|GO:0050794,regulation of cellular process|GO:0050789,regulation of biological process|GO:0032482,Rab protein signal transduction|GO:0065007,biological regulation|GO:0023052,signaling|GO:0007165,signal transduction|GO:…	GO:0044464,cell part|GO:0005623,cell|GO:0005622,intracellular	GO:0043168,anion binding|GO:0005488,binding|GO:0019001,guanyl nucleotide binding|GO:0035639,purine ribonucleoside triphosphate binding|GO:0097367,carbohydrate derivative binding|GO:0043167,ion binding|GO:1901363,heterocyclic compound binding|GO:1901265,nucleoside phosphate binding|GO:0000166,nucleotide binding|GO:0036094,small molecule binding|GO:0032561,guanyl ribonucleotide binding|GO:0032553,r…				http://www.uniprot.org/uniprot/F5H3K7	False
PSMA4	0.487339815446,1	-1.037,0.0	P25789	PSMA4	GO:0080090,regulation of primary metabolic process|GO:0019222,regulation of metabolic process|GO:0048585,negative regulation of response to stimulus|GO:0048584,positive regulation of response to stimulus|GO:0048583,regulation of response to stimulus|GO:0031349,positive regulation of defense response|GO:0030111,regulation of Wnt signaling pathway|GO:0007165,signal transduction|GO:0007166,cell surf…	GO:0035770,ribonucleoprotein granule|GO:0019773,proteasome core complex, alpha-subunit complex|GO:0031974,membrane-enclosed lumen|GO:0043229,intracellular organelle|GO:0043228,non-membrane-bounded organelle|GO:0036464,cytoplasmic ribonucleoprotein granule|GO:0030529,intracellular ribonucleoprotein complex|GO:0043227,membrane-bounded organelle|GO:0043226,organelle|GO:0005737,cytoplasm|GO:0070062,e…	GO:0016787,hydrolase activity|GO:0004175,endopeptidase activity|GO:0004298,threonine-type endopeptidase activity|GO:0003824,catalytic activity|GO:0070003,threonine-type peptidase activity|GO:0070011,peptidase activity, acting on L-amino acid peptides|GO:0005488,binding|GO:0005515,protein binding|GO:0008233,peptidase activity|GO:0140096,catalytic activity, acting on a protein	hsa03050,Proteasome			http://www.uniprot.org/uniprot/P25789	False
EIF3E	0.489710148793,0.50733127329	-1.03,-0.979000000001	P60228	EIF3E	GO:0080090,regulation of primary metabolic process|GO:0019222,regulation of metabolic process|GO:0071840,cellular component organization or biogenesis|GO:1901361,organic cyclic compound catabolic process|GO:0010605,negative regulation of macromolecule metabolic process|GO:0010608,posttranscriptional regulation of gene expression|GO:0043043,peptide biosynthetic process|GO:0048519,negative regulati…	GO:0031974,membrane-enclosed lumen|GO:0043229,intracellular organelle|GO:0043228,non-membrane-bounded organelle|GO:0000785,chromatin|GO:0030529,intracellular ribonucleoprotein complex|GO:0043227,membrane-bounded organelle|GO:0043226,organelle|GO:0005737,cytoplasm|GO:0016605,PML body|GO:0016604,nuclear body|GO:0005852,eukaryotic translation initiation factor 3 complex|GO:0070062,extracellular exos…	GO:0005488,binding|GO:0005515,protein binding|GO:0047485,protein N-terminus binding|GO:0097159,organic cyclic compound binding|GO:0044822,poly(A) RNA binding|GO:0008135,translation factor activity, RNA binding|GO:0003723,RNA binding|GO:0003676,nucleic acid binding|GO:1901363,heterocyclic compound binding|GO:0003743,translation initiation factor activity|GO:0045296,cadherin binding|GO:0050839,cell…	hsa05160,Hepatitis C|hsa03013,RNA transport			http://www.uniprot.org/uniprot/P60228	False
RAB11A	0.490389501994,1.6032506588	-1.028,0.681000000001	P62491	RAB11A	GO:0048675,axon extension|GO:0008104,protein localization|GO:0048589,developmental growth|GO:0048588,developmental cell growth|GO:0000086,G2/M transition of mitotic cell cycle|GO:0051049,regulation of transport|GO:0048468,cell development|GO:0061024,membrane organization|GO:0007009,plasma membrane organization|GO:0003014,renal system process|GO:0007165,signal transduction|GO:0061387,regulation of…	GO:0042995,cell projection|GO:0005828,kinetochore microtubule|GO:0055038,recycling endosome membrane|GO:0044421,extracellular region part|GO:0055037,recycling endosome|GO:0005737,cytoplasm|GO:0043232,intracellular non-membrane-bounded organelle|GO:0030424,axon|GO:0030139,endocytic vesicle|GO:0043229,intracellular organelle|GO:0043228,non-membrane-bounded organelle|GO:0030133,transport vesicle|GO:…	GO:0035639,purine ribonucleoside triphosphate binding|GO:0017022,myosin binding|GO:0044877,macromolecular complex binding|GO:0005488,binding|GO:0043167,ion binding|GO:1901363,heterocyclic compound binding|GO:0001883,purine nucleoside binding|GO:0001882,nucleoside binding|GO:0043168,anion binding|GO:0016462,pyrophosphatase activity|GO:0000149,SNARE binding|GO:0000166,nucleotide binding|GO:0032561,…	hsa05164,Influenza A|hsa04962,Vasopressin-regulated water reabsorption|hsa04961,Endocrine and other factor-regulated calcium reabsorption|hsa04972,Pancreatic secretion|hsa04144,Endocytosis			http://www.uniprot.org/uniprot/P62491	False
PSAP	0.49448545819,0.642603168735	-1.016,-0.637999999999	Q8IWL2	SFTPA1	GO:0033036,macromolecule localization|GO:0032501,multicellular organismal process|GO:0044707,single-multicellular organism process|GO:0006869,lipid transport|GO:0007585,respiratory gaseous exchange|GO:0044765,single-organism transport|GO:1902578,single-organism localization|GO:0006810,transport|GO:0071702,organic substance transport|GO:0051234,establishment of localization|GO:0010876,lipid locali…	GO:0043234,protein complex|GO:0032991,macromolecular complex|GO:0005615,extracellular space|GO:0044421,extracellular region part|GO:0031012,extracellular matrix|GO:0005576,extracellular region|GO:0005578,proteinaceous extracellular matrix|GO:0005581,collagen trimer|GO:0005783,endoplasmic reticulum|GO:0030135,coated vesicle|GO:0005789,endoplasmic reticulum membrane|GO:0030139,endocytic vesicle|GO:…	GO:0005319,lipid transporter activity|GO:0022892,substrate-specific transporter activity|GO:0005215,transporter activity|GO:0030246,carbohydrate binding|GO:0005488,binding|GO:0005515,protein binding|GO:0097367,carbohydrate derivative binding|GO:0008289,lipid binding|GO:0036094,small molecule binding|GO:0048029,monosaccharide binding|GO:0001530,lipopolysaccharide binding	hsa05133,Pertussis|hsa04145,Phagosome			http://www.uniprot.org/uniprot/Q8IWL2	False
GNB1	0.495171435967,0.512989072669	-1.014,-0.962999999999	P62873	GNB1	GO:0009628,response to abiotic stimulus|GO:0007599,hemostasis|GO:0007596,blood coagulation|GO:0048583,regulation of response to stimulus|GO:0071870,cellular response to catecholamine stimulus|GO:0008277,regulation of G-protein coupled receptor protein signaling pathway|GO:0007165,signal transduction|GO:0098771,inorganic ion homeostasis|GO:0044710,single-organism metabolic process|GO:0007212,dopam…	GO:0019897,extrinsic component of plasma membrane|GO:0098590,plasma membrane region|GO:0042995,cell projection|GO:0000323,lytic vacuole|GO:0031234,extrinsic component of cytoplasmic side of plasma membrane|GO:0060170,ciliary membrane|GO:0098552,side of membrane|GO:0009898,cytoplasmic side of plasma membrane|GO:0019898,extrinsic component of membrane|GO:0043229,intracellular organelle|GO:0071944,c…	GO:0019899,enzyme binding|GO:0060089,molecular transducer activity|GO:0051020,GTPase binding|GO:0044877,macromolecular complex binding|GO:0005488,binding|GO:0004871,signal transducer activity|GO:0001664,G-protein coupled receptor binding|GO:0030507,spectrin binding|GO:0032403,protein complex binding|GO:0016787,hydrolase activity|GO:0003924,GTPase activity|GO:0017111,nucleoside-triphosphatase acti…	hsa04744,Phototransduction|hsa05167,Kaposi sarcoma-associated herpesvirus infection|hsa04926,Relaxin signaling pathway|hsa04371,Apelin signaling pathway|hsa05163,Human cytomegalovirus infection|hsa05034,Alcoholism|hsa04740,Olfactory transduction|hsa05200,Pathways in cancer|hsa05170,Human immunodeficiency virus 1 infection|hsa05032,Morphine addiction|hsa04723,Retrograde endocannabinoid signaling|h…			http://www.uniprot.org/uniprot/P62873	False
ARPC3	0.49757986091,0.615999036723	-1.007,-0.699	O15145	ARPC3	GO:0006909,phagocytosis|GO:0048584,positive regulation of response to stimulus|GO:0048583,regulation of response to stimulus|GO:0008064,regulation of actin polymerization or depolymerization|GO:0007165,signal transduction|GO:0007166,cell surface receptor signaling pathway|GO:0007167,enzyme linked receptor protein signaling pathway|GO:0030182,neuron differentiation|GO:0007169,transmembrane recepto…	GO:0015629,actin cytoskeleton|GO:0043229,intracellular organelle|GO:0043228,non-membrane-bounded organelle|GO:0005924,cell-substrate adherens junction|GO:0005925,focal adhesion|GO:0043227,membrane-bounded organelle|GO:0043226,organelle|GO:0030054,cell junction|GO:0030055,cell-substrate junction|GO:0005856,cytoskeleton|GO:0042995,cell projection|GO:0031982,vesicle|GO:0016020,membrane|GO:0031988,me…	GO:0005200,structural constituent of cytoskeleton|GO:0008092,cytoskeletal protein binding|GO:0051015,actin filament binding|GO:0005198,structural molecule activity|GO:0003779,actin binding|GO:0044877,macromolecular complex binding|GO:0005488,binding|GO:0005515,protein binding|GO:0032403,protein complex binding	hsa05132,Salmonella infection|hsa05131,Shigellosis|hsa05130,Pathogenic Escherichia coli infection|hsa05100,Bacterial invasion of epithelial cells|hsa04144,Endocytosis|hsa04666,Fc gamma R-mediated phagocytosis|hsa04810,Regulation of actin cytoskeleton			http://www.uniprot.org/uniprot/O15145	False
BANF1	0.508387336646,0.576343173399	-0.976,-0.795000000001	O75531	BANF1	GO:0019042,viral latency|GO:0019043,establishment of viral latency|GO:1903047,mitotic cell cycle process|GO:0090304,nucleic acid metabolic process|GO:0061024,membrane organization|GO:0034641,cellular nitrogen compound metabolic process|GO:0006807,nitrogen compound metabolic process|GO:0022402,cell cycle process|GO:0044237,cellular metabolic process|GO:0044699,single-organism process|GO:0006139,nu…	GO:0031974,membrane-enclosed lumen|GO:0043229,intracellular organelle|GO:0043228,non-membrane-bounded organelle|GO:0043227,membrane-bounded organelle|GO:0043226,organelle|GO:0005737,cytoplasm|GO:0070062,extracellular exosome|GO:0031981,nuclear lumen|GO:0005634,nucleus|GO:0031988,membrane-bounded vesicle|GO:0005654,nucleoplasm|GO:0005694,chromosome|GO:1903561,extracellular vesicle|GO:0031982,vesic…	GO:0003676,nucleic acid binding|GO:0097159,organic cyclic compound binding|GO:0005488,binding|GO:0005515,protein binding|GO:0003677,DNA binding|GO:1901363,heterocyclic compound binding|GO:0008022,protein C-terminus binding|GO:0047485,protein N-terminus binding|GO:0019899,enzyme binding|GO:0046983,protein dimerization activity|GO:0042802,identical protein binding|GO:0042803,protein homodimerizatio…				http://www.uniprot.org/uniprot/O75531	False
TRIM23	0.511214265305,0.369590607818	-0.968,-1.436	P36406	TRIM23	GO:0009893,positive regulation of metabolic process|GO:0019222,regulation of metabolic process|GO:0023052,signaling|GO:0007165,signal transduction|GO:0035556,intracellular signal transduction|GO:0050789,regulation of biological process|GO:0044699,single-organism process|GO:0044267,cellular protein metabolic process|GO:0051716,cellular response to stimulus|GO:0044260,cellular macromolecule metabol…	GO:0000323,lytic vacuole|GO:0044421,extracellular region part|GO:0043229,intracellular organelle|GO:0031988,membrane-bounded vesicle|GO:0043227,membrane-bounded organelle|GO:0043226,organelle|GO:0005737,cytoplasm|GO:0005764,lysosome|GO:0031982,vesicle|GO:0005773,vacuole|GO:0005634,nucleus|GO:0016020,membrane|GO:0005774,vacuolar membrane|GO:0044431,Golgi apparatus part|GO:0044437,vacuolar part|GO:…	GO:0005488,binding|GO:0035639,purine ribonucleoside triphosphate binding|GO:0008047,enzyme activator activity|GO:0098772,molecular function regulator|GO:1901363,heterocyclic compound binding|GO:0001883,purine nucleoside binding|GO:0001882,nucleoside binding|GO:0019787,ubiquitin-like protein transferase activity|GO:0043169,cation binding|GO:0046914,transition metal ion binding|GO:0019001,guanyl nu…				http://www.uniprot.org/uniprot/P36406	False
SMCHD1	0.511568734867,1	-0.967000000001,0.0	J3KRK8	SMCHD1	GO:0090304,nucleic acid metabolic process|GO:0034641,cellular nitrogen compound metabolic process|GO:0006807,nitrogen compound metabolic process|GO:1901360,organic cyclic compound metabolic process|GO:0006139,nucleobase-containing compound metabolic process|GO:0051716,cellular response to stimulus|GO:0006302,double-strand break repair|GO:0044260,cellular macromolecule metabolic process|GO:0071704…						http://www.uniprot.org/uniprot/J3KRK8	False
RCN1	0.512989072669,0.662962880149	-0.962999999999,-0.593000000001	Q15293	RCN1	GO:0032502,developmental process|GO:0048513,animal organ development|GO:0001701,in utero embryonic development|GO:0044707,single-multicellular organism process|GO:0007423,sensory organ development|GO:0032501,multicellular organismal process|GO:0048856,anatomical structure development|GO:0044767,single-organism developmental process|GO:0009790,embryo development|GO:0009792,embryo development endin…	GO:0005737,cytoplasm|GO:0012505,endomembrane system|GO:0005783,endoplasmic reticulum|GO:0044432,endoplasmic reticulum part|GO:0043233,organelle lumen|GO:0044464,cell part|GO:0044444,cytoplasmic part|GO:0031974,membrane-enclosed lumen|GO:0005622,intracellular|GO:0044446,intracellular organelle part|GO:0070013,intracellular organelle lumen|GO:0043229,intracellular organelle|GO:0005788,endoplasmic r…	GO:0043169,cation binding|GO:0043167,ion binding|GO:0005488,binding|GO:0005515,protein binding|GO:0046872,metal ion binding|GO:0005509,calcium ion binding				http://www.uniprot.org/uniprot/Q15293	False
UGGT1	0.516199267742,1	-0.953999999999,0.0	Q9NYU2	UGGT1	GO:0006457,protein folding|GO:0006458,'de novo' protein folding|GO:0044249,cellular biosynthetic process|GO:0034641,cellular nitrogen compound metabolic process|GO:0006807,nitrogen compound metabolic process|GO:0044281,small molecule metabolic process|GO:0034645,cellular macromolecule biosynthetic process|GO:1901576,organic substance biosynthetic process|GO:0009100,glycoprotein metabolic process|…	GO:0005783,endoplasmic reticulum|GO:0031974,membrane-enclosed lumen|GO:0043229,intracellular organelle|GO:0043227,membrane-bounded organelle|GO:0043226,organelle|GO:0005737,cytoplasm|GO:0070062,extracellular exosome|GO:0031988,membrane-bounded vesicle|GO:0044432,endoplasmic reticulum part|GO:0005793,endoplasmic reticulum-Golgi intermediate compartment|GO:0005788,endoplasmic reticulum lumen|GO:190…	GO:0005515,protein binding|GO:0035251,UDP-glucosyltransferase activity|GO:0051082,unfolded protein binding|GO:0046527,glucosyltransferase activity|GO:0003824,catalytic activity|GO:0016740,transferase activity|GO:0005488,binding|GO:0016757,transferase activity, transferring glycosyl groups|GO:0016758,transferase activity, transferring hexosyl groups|GO:0008194,UDP-glycosyltransferase activity|GO:0…	hsa04141,Protein processing in endoplasmic reticulum			http://www.uniprot.org/uniprot/Q9NYU2	False
SNRNP200	0.518709968283,1	-0.946999999999,0.0	O75643	SNRNP200	GO:0022607,cellular component assembly|GO:0000245,spliceosomal complex assembly|GO:0043933,macromolecular complex subunit organization|GO:0030154,cell differentiation|GO:0090304,nucleic acid metabolic process|GO:0034641,cellular nitrogen compound metabolic process|GO:0001503,ossification|GO:0006807,nitrogen compound metabolic process|GO:0044237,cellular metabolic process|GO:0034622,cellular macro…	GO:0031974,membrane-enclosed lumen|GO:0043229,intracellular organelle|GO:0043227,membrane-bounded organelle|GO:0043226,organelle|GO:0044446,intracellular organelle part|GO:0031981,nuclear lumen|GO:0005634,nucleus|GO:0016020,membrane|GO:0030529,intracellular ribonucleoprotein complex|GO:0005654,nucleoplasm|GO:0071013,catalytic step 2 spliceosome|GO:0032991,macromolecular complex|GO:0043231,intrace…	GO:0016887,ATPase activity|GO:0008026,ATP-dependent helicase activity|GO:0035639,purine ribonucleoside triphosphate binding|GO:0005488,binding|GO:0003676,nucleic acid binding|GO:0008186,RNA-dependent ATPase activity|GO:0043167,ion binding|GO:1901363,heterocyclic compound binding|GO:0001883,purine nucleoside binding|GO:0001882,nucleoside binding|GO:0043168,anion binding|GO:0042623,ATPase activity,…	hsa03040,Spliceosome			http://www.uniprot.org/uniprot/O75643	False
SRP68	0.520871714504,1	-0.941,0.0	Q9UHB9	SRP68	GO:0008104,protein localization|GO:0042493,response to drug|GO:0006613,cotranslational protein targeting to membrane|GO:0006612,protein targeting to membrane|GO:0006614,SRP-dependent cotranslational protein targeting to membrane|GO:0061024,membrane organization|GO:0034641,cellular nitrogen compound metabolic process|GO:0006807,nitrogen compound metabolic process|GO:0044237,cellular metabolic proc…	GO:0005786,signal recognition particle, endoplasmic reticulum targeting|GO:0005783,endoplasmic reticulum|GO:0031974,membrane-enclosed lumen|GO:0043229,intracellular organelle|GO:0043228,non-membrane-bounded organelle|GO:0005924,cell-substrate adherens junction|GO:0005925,focal adhesion|GO:0043227,membrane-bounded organelle|GO:0043226,organelle|GO:0030054,cell junction|GO:0030055,cell-substrate ju…	GO:0030942,endoplasmic reticulum signal peptide binding|GO:0042277,peptide binding|GO:0005048,signal sequence binding|GO:0033218,amide binding|GO:0005047,signal recognition particle binding|GO:1901363,heterocyclic compound binding|GO:0008312,7S RNA binding|GO:0003723,RNA binding|GO:0003676,nucleic acid binding|GO:0097159,organic cyclic compound binding|GO:0043021,ribonucleoprotein complex binding…	hsa03060,Protein export			http://www.uniprot.org/uniprot/Q9UHB9	False
PREP	0.521594296765,1	-0.939,0.0	P48147	PREP	GO:0044238,primary metabolic process|GO:0019538,protein metabolic process|GO:0043170,macromolecule metabolic process|GO:0071704,organic substance metabolic process|GO:0008152,metabolic process|GO:0006508,proteolysis|GO:1901564,organonitrogen compound metabolic process|GO:0006807,nitrogen compound metabolic process	GO:0005737,cytoplasm|GO:0043231,intracellular membrane-bounded organelle|GO:0005634,nucleus|GO:0016020,membrane|GO:0044464,cell part|GO:0005623,cell|GO:0005622,intracellular|GO:0043229,intracellular organelle|GO:0044424,intracellular part|GO:0043227,membrane-bounded organelle|GO:0043226,organelle|GO:0005829,cytosol|GO:0044444,cytoplasmic part	GO:0004252,serine-type endopeptidase activity|GO:0004175,endopeptidase activity|GO:0017171,serine hydrolase activity|GO:0016787,hydrolase activity|GO:0003824,catalytic activity|GO:0008238,exopeptidase activity|GO:0070011,peptidase activity, acting on L-amino acid peptides|GO:0005488,binding|GO:0005515,protein binding|GO:0070008,serine-type exopeptidase activity|GO:0008233,peptidase activity|GO:00…	hsa04614,Renin-angiotensin system			http://www.uniprot.org/uniprot/P48147	False
RAB14	0.524131237758,0.504525816922	-0.932000000001,-0.987000000001	P61106	RAB14	GO:0008105,asymmetric protein localization|GO:0008104,protein localization|GO:0006909,phagocytosis|GO:0061024,membrane organization|GO:0007165,signal transduction|GO:0007166,cell surface receptor signaling pathway|GO:0007167,enzyme linked receptor protein signaling pathway|GO:0007169,transmembrane receptor protein tyrosine kinase signaling pathway|GO:0071840,cellular component organization or bio…	GO:0098590,plasma membrane region|GO:0042995,cell projection|GO:0016020,membrane|GO:0000323,lytic vacuole|GO:0005783,endoplasmic reticulum|GO:0044421,extracellular region part|GO:0055037,recycling endosome|GO:0005929,cilium|GO:0030139,endocytic vesicle|GO:0042175,nuclear outer membrane-endoplasmic reticulum membrane network|GO:0043229,intracellular organelle|GO:0071944,cell periphery|GO:0005773,v…	GO:0035639,purine ribonucleoside triphosphate binding|GO:0017022,myosin binding|GO:0005488,binding|GO:0043167,ion binding|GO:1901363,heterocyclic compound binding|GO:1901265,nucleoside phosphate binding|GO:0001882,nucleoside binding|GO:0043168,anion binding|GO:0016462,pyrophosphatase activity|GO:0000166,nucleotide binding|GO:0032561,guanyl ribonucleotide binding|GO:0001883,purine nucleoside bindi…	hsa04152,AMPK signaling pathway			http://www.uniprot.org/uniprot/P61106	False
SUGT1	0.526315577355,1	-0.925999999999,0.0	Q9Y2Z0	SUGT1	GO:0009893,positive regulation of metabolic process|GO:0019222,regulation of metabolic process|GO:0006955,immune response|GO:1903047,mitotic cell cycle process|GO:0023052,signaling|GO:0007165,signal transduction|GO:0051702,interaction with symbiont|GO:0052203,modulation of catalytic activity in other organism involved in symbiotic interaction|GO:0007067,mitotic nuclear division|GO:0050789,regulat…	GO:0043229,intracellular organelle|GO:0043228,non-membrane-bounded organelle|GO:0043227,membrane-bounded organelle|GO:0043226,organelle|GO:0005737,cytoplasm|GO:0005634,nucleus|GO:0098687,chromosomal region|GO:0005694,chromosome|GO:1902494,catalytic complex|GO:1990234,transferase complex|GO:0000775,chromosome, centromeric region|GO:0000776,kinetochore|GO:0043234,protein complex|GO:0032991,macromol…	GO:0005488,binding|GO:0005515,protein binding	hsa04621,NOD-like receptor signaling pathway			http://www.uniprot.org/uniprot/Q9Y2Z0	False
ATP6V1A	0.527411158534,1	-0.923,0.0	P38606	ATP6V1A	GO:0008104,protein localization|GO:0009167,purine ribonucleoside monophosphate metabolic process|GO:0055072,iron ion homeostasis|GO:0006826,iron ion transport|GO:0007165,signal transduction|GO:0007166,cell surface receptor signaling pathway|GO:0009161,ribonucleoside monophosphate metabolic process|GO:0098771,inorganic ion homeostasis|GO:0007169,transmembrane receptor protein tyrosine kinase signa…	GO:0098590,plasma membrane region|GO:0000323,lytic vacuole|GO:0044421,extracellular region part|GO:0043229,intracellular organelle|GO:0071944,cell periphery|GO:0031988,membrane-bounded vesicle|GO:0043227,membrane-bounded organelle|GO:0043226,organelle|GO:0031224,intrinsic component of membrane|GO:0005737,cytoplasm|GO:0044446,intracellular organelle part|GO:0045177,apical part of cell|GO:0042995,c…	GO:0035639,purine ribonucleoside triphosphate binding|GO:0036442,hydrogen-exporting ATPase activity|GO:0005488,binding|GO:0016887,ATPase activity|GO:0043167,ion binding|GO:1901363,heterocyclic compound binding|GO:0032550,purine ribonucleoside binding|GO:0001882,nucleoside binding|GO:0043168,anion binding|GO:0042625,ATPase coupled ion transmembrane transporter activity|GO:0042626,ATPase activity, …	hsa05120,Epithelial cell signaling in Helicobacter pylori infection|hsa04966,Collecting duct acid secretion|hsa00190,Oxidative phosphorylation|hsa05323,Rheumatoid arthritis|hsa01100,Metabolic pathways|hsa04721,Synaptic vesicle cycle|hsa04145,Phagosome|hsa05165,Human papillomavirus infection|hsa05110,Vibrio cholerae infection|hsa04150,mTOR signaling pathway			http://www.uniprot.org/uniprot/P38606	False
GSPT1	0.530343870684,1	-0.915,0.0	P15170	GSPT1	GO:0006479,protein methylation|GO:0000184,nuclear-transcribed mRNA catabolic process, nonsense-mediated decay|GO:0043933,macromolecular complex subunit organization|GO:0000082,G1/S transition of mitotic cell cycle|GO:1903047,mitotic cell cycle process|GO:1901564,organonitrogen compound metabolic process|GO:0044770,cell cycle phase transition|GO:0044249,cellular biosynthetic process|GO:0044772,mit…	GO:0044464,cell part|GO:0005623,cell|GO:0005622,intracellular|GO:0043234,protein complex|GO:0005737,cytoplasm|GO:0032991,macromolecular complex|GO:0005829,cytosol|GO:0044444,cytoplasmic part|GO:0018444,translation release factor complex|GO:0044424,intracellular part	GO:0035639,purine ribonucleoside triphosphate binding|GO:0005488,binding|GO:0003676,nucleic acid binding|GO:0043167,ion binding|GO:1901363,heterocyclic compound binding|GO:0001883,purine nucleoside binding|GO:0001882,nucleoside binding|GO:0043168,anion binding|GO:0016462,pyrophosphatase activity|GO:0000166,nucleotide binding|GO:0032561,guanyl ribonucleotide binding|GO:1901265,nucleoside phosphate…	hsa03015,mRNA surveillance pathway			http://www.uniprot.org/uniprot/P15170	False
RAB21	0.532923368034,1	-0.908,0.0	Q9UL25	RAB21	GO:0048675,axon extension|GO:0008104,protein localization|GO:0032388,positive regulation of intracellular transport|GO:0048589,developmental growth|GO:0048588,developmental cell growth|GO:0051049,regulation of transport|GO:0032386,regulation of intracellular transport|GO:0048468,cell development|GO:0016358,dendrite development|GO:0007165,signal transduction|GO:0048260,positive regulation of recep…	GO:0042995,cell projection|GO:0005783,endoplasmic reticulum|GO:0044421,extracellular region part|GO:0097610,cell surface furrow|GO:0009898,cytoplasmic side of plasma membrane|GO:0005789,endoplasmic reticulum membrane|GO:0042175,nuclear outer membrane-endoplasmic reticulum membrane network|GO:0043229,intracellular organelle|GO:0071944,cell periphery|GO:0098552,side of membrane|GO:0005924,cell-subs…	GO:0035639,purine ribonucleoside triphosphate binding|GO:0005488,binding|GO:0043167,ion binding|GO:1901363,heterocyclic compound binding|GO:1901265,nucleoside phosphate binding|GO:0001882,nucleoside binding|GO:0043168,anion binding|GO:0016462,pyrophosphatase activity|GO:0000166,nucleotide binding|GO:0032561,guanyl ribonucleotide binding|GO:0001883,purine nucleoside binding|GO:0032549,ribonucleosi…				http://www.uniprot.org/uniprot/Q9UL25	False
ILK	0.53366266902,0.571569167707	-0.906,-0.807	Q13418	ILK	GO:0007599,hemostasis|GO:0007596,blood coagulation|GO:0016358,dendrite development|GO:0001503,ossification|GO:0003151,outflow tract morphogenesis|GO:0051716,cellular response to stimulus|GO:0048589,developmental growth|GO:0043206,extracellular fibril organization|GO:0000165,MAPK cascade|GO:0051259,protein oligomerization|GO:1990138,neuron projection extension|GO:0060548,negative regulation of cel…	GO:0032432,actin filament bundle|GO:0042995,cell projection|GO:0015629,actin cytoskeleton|GO:0031974,membrane-enclosed lumen|GO:0031012,extracellular matrix|GO:0030016,myofibril|GO:0030017,sarcomere|GO:0043229,intracellular organelle|GO:0043228,non-membrane-bounded organelle|GO:0045202,synapse|GO:0005924,cell-substrate adherens junction|GO:0005925,focal adhesion|GO:0043227,membrane-bounded organe…	GO:0035639,purine ribonucleoside triphosphate binding|GO:0017124,SH3 domain binding|GO:0019899,enzyme binding|GO:0060089,molecular transducer activity|GO:0044877,macromolecular complex binding|GO:0004672,protein kinase activity|GO:0004871,signal transducer activity|GO:0043167,ion binding|GO:1901363,heterocyclic compound binding|GO:0001883,purine nucleoside binding|GO:0001882,nucleoside binding|GO…	hsa04360,Axon guidance|hsa03320,PPAR signaling pathway|hsa05100,Bacterial invasion of epithelial cells|hsa04510,Focal adhesion|hsa05213,Endometrial cancer			http://www.uniprot.org/uniprot/Q13418	False
EPB41L2	0.534773543943,1	-0.902999999999,0.0	O43491	EPB41L2	GO:0006996,organelle organization|GO:0007010,cytoskeleton organization|GO:0030029,actin filament-based process|GO:0071840,cellular component organization or biogenesis|GO:0009987,cellular process|GO:0030866,cortical actin cytoskeleton organization|GO:0030036,actin cytoskeleton organization|GO:1902589,single-organism organelle organization|GO:0044763,single-organism cellular process|GO:0030865,cor…	GO:0015629,actin cytoskeleton|GO:0031974,membrane-enclosed lumen|GO:0019898,extrinsic component of membrane|GO:0043229,intracellular organelle|GO:0043228,non-membrane-bounded organelle|GO:0005924,cell-substrate adherens junction|GO:0005925,focal adhesion|GO:0043227,membrane-bounded organelle|GO:0043226,organelle|GO:0030054,cell junction|GO:0008180,COP9 signalosome|GO:0005856,cytoskeleton|GO:00700…	GO:0042731,PH domain binding|GO:0008092,cytoskeletal protein binding|GO:0005198,structural molecule activity|GO:0003779,actin binding|GO:0019904,protein domain specific binding|GO:0005515,protein binding|GO:0005488,binding|GO:0005200,structural constituent of cytoskeleton|GO:0030507,spectrin binding	hsa04530,Tight junction			http://www.uniprot.org/uniprot/O43491	False
HNRNPA1	0.538120062392,0.647072827241	-0.894,-0.628000000001	P09651	HNRNPA1	GO:0015931,nucleobase-containing compound transport|GO:0051169,nuclear transport|GO:0051168,nuclear export|GO:0090304,nucleic acid metabolic process|GO:0034641,cellular nitrogen compound metabolic process|GO:0006807,nitrogen compound metabolic process|GO:0044237,cellular metabolic process|GO:0051641,cellular localization|GO:0044419,interspecies interaction between organisms|GO:0051028,mRNA transp…	GO:0031974,membrane-enclosed lumen|GO:0043229,intracellular organelle|GO:0043228,non-membrane-bounded organelle|GO:0030529,intracellular ribonucleoprotein complex|GO:0043227,membrane-bounded organelle|GO:0043226,organelle|GO:0005856,cytoskeleton|GO:0045111,intermediate filament cytoskeleton|GO:0070062,extracellular exosome|GO:0031981,nuclear lumen|GO:0005634,nucleus|GO:0016020,membrane|GO:0031988…	GO:0043566,structure-specific DNA binding|GO:0005515,protein binding|GO:0097159,organic cyclic compound binding|GO:0044822,poly(A) RNA binding|GO:1901363,heterocyclic compound binding|GO:0000166,nucleotide binding|GO:0036094,small molecule binding|GO:0003727,single-stranded RNA binding|GO:0003723,RNA binding|GO:0003676,nucleic acid binding|GO:0003677,DNA binding|GO:0003697,single-stranded DNA bin…	hsa03040,Spliceosome			http://www.uniprot.org/uniprot/P09651	False
PDHA1	0.54036270102,1	-0.887999999999,0.0	P08559	PDHA1	GO:0080090,regulation of primary metabolic process|GO:0019222,regulation of metabolic process|GO:0009167,purine ribonucleoside monophosphate metabolic process|GO:0044281,small molecule metabolic process|GO:0009161,ribonucleoside monophosphate metabolic process|GO:0072350,tricarboxylic acid metabolic process|GO:1901360,organic cyclic compound metabolic process|GO:0042762,regulation of sulfur metab…	GO:0031974,membrane-enclosed lumen|GO:1990204,oxidoreductase complex|GO:0043229,intracellular organelle|GO:0043227,membrane-bounded organelle|GO:0043226,organelle|GO:0005737,cytoplasm|GO:0043209,myelin sheath|GO:0005634,nucleus|GO:0005739,mitochondrion|GO:0005759,mitochondrial matrix|GO:0043234,protein complex|GO:1902494,catalytic complex|GO:0045254,pyruvate dehydrogenase complex|GO:0032991,macro…	GO:0004738,pyruvate dehydrogenase activity|GO:0004739,pyruvate dehydrogenase (acetyl-transferring) activity|GO:0016624,oxidoreductase activity, acting on the aldehyde or oxo group of donors, disulfide as acceptor|GO:0003824,catalytic activity|GO:0016903,oxidoreductase activity, acting on the aldehyde or oxo group of donors|GO:0016491,oxidoreductase activity|GO:0034604,pyruvate dehydrogenase (NAD+…	hsa00620,Pyruvate metabolism|hsa01100,Metabolic pathways|hsa01200,Carbon metabolism|hsa05230,Central carbon metabolism in cancer|hsa04066,HIF-1 signaling pathway|hsa00010,Glycolysis / Gluconeogenesis|hsa04922,Glucagon signaling pathway|hsa00020,Citrate cycle (TCA cycle)			http://www.uniprot.org/uniprot/P08559	False
BAF53A	0.542238704422,1	-0.882999999999,0.0	O96019	ACTL6A	GO:0033157,regulation of intracellular protein transport|GO:0008104,protein localization|GO:0032388,positive regulation of intracellular transport|GO:0080090,regulation of primary metabolic process|GO:0019222,regulation of metabolic process|GO:0051049,regulation of transport|GO:0032386,regulation of intracellular transport|GO:0072655,establishment of protein localization to mitochondrion|GO:00485…	GO:0033202,DNA helicase complex|GO:0031248,protein acetyltransferase complex|GO:0016020,membrane|GO:0031011,Ino80 complex|GO:0031974,membrane-enclosed lumen|GO:0043229,intracellular organelle|GO:0043228,non-membrane-bounded organelle|GO:0000785,chromatin|GO:0035267,NuA4 histone acetyltransferase complex|GO:1902562,H4 histone acetyltransferase complex|GO:0000228,nuclear chromosome|GO:0043227,membr…	GO:0001012,RNA polymerase II regulatory region DNA binding|GO:0001159,core promoter proximal region DNA binding|GO:0001158,enhancer sequence-specific DNA binding|GO:0031491,nucleosome binding|GO:0031490,chromatin DNA binding|GO:0031492,nucleosomal DNA binding|GO:0044877,macromolecular complex binding|GO:0005488,binding|GO:0003676,nucleic acid binding|GO:0003677,DNA binding|GO:1901363,heterocyclic…	hsa05225,Hepatocellular carcinoma|hsa04714,Thermogenesis			http://www.uniprot.org/uniprot/O96019	False
EHD1	0.544876056107,1	-0.875999999999,0.0	Q9H4M9	EHD1	GO:0008104,protein localization|GO:0032388,positive regulation of intracellular transport|GO:0051049,regulation of transport|GO:0032386,regulation of intracellular transport|GO:0007596,blood coagulation|GO:0048468,cell development|GO:2001137,positive regulation of endocytic recycling|GO:2001135,regulation of endocytic recycling|GO:0000768,syncytium formation by plasma membrane fusion|GO:0007599,h…	GO:0016020,membrane|GO:0055038,recycling endosome membrane|GO:0044421,extracellular region part|GO:0055037,recycling endosome|GO:0043229,intracellular organelle|GO:0043228,non-membrane-bounded organelle|GO:0043227,membrane-bounded organelle|GO:0043226,organelle|GO:0010008,endosome membrane|GO:0031095,platelet dense tubular network membrane|GO:0031094,platelet dense tubular network|GO:0031982,vesi…	GO:0035639,purine ribonucleoside triphosphate binding|GO:0019899,enzyme binding|GO:0031267,small GTPase binding|GO:0051020,GTPase binding|GO:0005488,binding|GO:0001883,purine nucleoside binding|GO:0000166,nucleotide binding|GO:1901363,heterocyclic compound binding|GO:1901265,nucleoside phosphate binding|GO:0001882,nucleoside binding|GO:0043168,anion binding|GO:0043169,cation binding|GO:0043167,io…	hsa04144,Endocytosis			http://www.uniprot.org/uniprot/Q9H4M9	False
RPL14	0.545253866333,0.375009747321	-0.874999999999,-1.415	P50914	RPL14	GO:0008104,protein localization|GO:0061024,membrane organization|GO:1901362,organic cyclic compound biosynthetic process|GO:1901360,organic cyclic compound metabolic process|GO:1901361,organic cyclic compound catabolic process|GO:0070727,cellular macromolecule localization|GO:0043043,peptide biosynthetic process|GO:0044419,interspecies interaction between organisms|GO:0019058,viral life cycle|GO:…	GO:0015934,large ribosomal subunit|GO:0022625,cytosolic large ribosomal subunit|GO:0043229,intracellular organelle|GO:0043228,non-membrane-bounded organelle|GO:0022626,cytosolic ribosome|GO:0030529,intracellular ribonucleoprotein complex|GO:0043227,membrane-bounded organelle|GO:0043226,organelle|GO:0005737,cytoplasm|GO:0031982,vesicle|GO:0016020,membrane|GO:0031988,membrane-bounded vesicle|GO:000…	GO:0005515,protein binding|GO:0097159,organic cyclic compound binding|GO:0044822,poly(A) RNA binding|GO:0005198,structural molecule activity|GO:0003735,structural constituent of ribosome|GO:0003723,RNA binding|GO:0003676,nucleic acid binding|GO:1901363,heterocyclic compound binding|GO:0005488,binding|GO:0045296,cadherin binding|GO:0050839,cell adhesion molecule binding	hsa03010,Ribosome			http://www.uniprot.org/uniprot/P50914	False
EIF3S3	0.549427108788,0.414085330667	-0.864000000001,-1.272	O15372	EIF3H	GO:0022607,cellular component assembly|GO:0080090,regulation of primary metabolic process|GO:0019222,regulation of metabolic process|GO:0043933,macromolecular complex subunit organization|GO:2000112,regulation of cellular macromolecule biosynthetic process|GO:0031323,regulation of cellular metabolic process|GO:0044249,cellular biosynthetic process|GO:0034641,cellular nitrogen compound metabolic p…	GO:0044421,extracellular region part|GO:0033290,eukaryotic 48S preinitiation complex|GO:0030529,intracellular ribonucleoprotein complex|GO:0043227,membrane-bounded organelle|GO:0043226,organelle|GO:0005737,cytoplasm|GO:0005852,eukaryotic translation initiation factor 3 complex|GO:0031982,vesicle|GO:0016282,eukaryotic 43S preinitiation complex|GO:0016020,membrane|GO:0070993,translation preinitiati…	GO:0005488,binding|GO:0005515,protein binding|GO:0097159,organic cyclic compound binding|GO:0044822,poly(A) RNA binding|GO:0008135,translation factor activity, RNA binding|GO:0003723,RNA binding|GO:0003676,nucleic acid binding|GO:1901363,heterocyclic compound binding|GO:0003743,translation initiation factor activity|GO:0016787,hydrolase activity|GO:0140096,catalytic activity, acting on a protein|…	hsa03013,RNA transport|hsa05162,Measles			http://www.uniprot.org/uniprot/O15372	False
PSMB2	0.549427108788,1	-0.864000000001,0.0	P49721	PSMB2	GO:0080090,regulation of primary metabolic process|GO:0019222,regulation of metabolic process|GO:0048585,negative regulation of response to stimulus|GO:0048584,positive regulation of response to stimulus|GO:0048583,regulation of response to stimulus|GO:0031349,positive regulation of defense response|GO:0030111,regulation of Wnt signaling pathway|GO:0007165,signal transduction|GO:0007166,cell surf…	GO:0031974,membrane-enclosed lumen|GO:0043229,intracellular organelle|GO:0043227,membrane-bounded organelle|GO:0043226,organelle|GO:0005737,cytoplasm|GO:0005839,proteasome core complex|GO:0031981,nuclear lumen|GO:0005634,nucleus|GO:0016020,membrane|GO:0031988,membrane-bounded vesicle|GO:0005654,nucleoplasm|GO:0032991,macromolecular complex|GO:0031982,vesicle|GO:0000502,proteasome complex|GO:19035…	GO:0016787,hydrolase activity|GO:0004175,endopeptidase activity|GO:0004298,threonine-type endopeptidase activity|GO:0003824,catalytic activity|GO:0070003,threonine-type peptidase activity|GO:0070011,peptidase activity, acting on L-amino acid peptides|GO:0005488,binding|GO:0005515,protein binding|GO:0008233,peptidase activity|GO:0140096,catalytic activity, acting on a protein	hsa03050,Proteasome			http://www.uniprot.org/uniprot/P49721	False
CARHSP1	0.550952557938,0.462652214019	-0.860000000001,-1.112	I3L3X8	CARHSP1	GO:0080090,regulation of primary metabolic process|GO:0019222,regulation of metabolic process|GO:0031326,regulation of cellular biosynthetic process|GO:0031323,regulation of cellular metabolic process|GO:0090304,nucleic acid metabolic process|GO:0044249,cellular biosynthetic process|GO:0034641,cellular nitrogen compound metabolic process|GO:0006807,nitrogen compound metabolic process|GO:0034645,c…		GO:0097159,organic cyclic compound binding|GO:0005488,binding|GO:0003676,nucleic acid binding|GO:0003677,DNA binding|GO:1901363,heterocyclic compound binding				http://www.uniprot.org/uniprot/I3L3X8	False
HMGCS1	0.552099423582,0.520150133261	-0.856999999999,-0.943	Q01581	HMGCS1	GO:0008584,male gonad development|GO:0060322,head development|GO:0044281,small molecule metabolic process|GO:0044283,small molecule biosynthetic process|GO:1901362,organic cyclic compound biosynthetic process|GO:0044255,cellular lipid metabolic process|GO:1901360,organic cyclic compound metabolic process|GO:0044710,single-organism metabolic process|GO:0044711,single-organism biosynthetic process|…	GO:0031974,membrane-enclosed lumen|GO:0043229,intracellular organelle|GO:0071944,cell periphery|GO:0043227,membrane-bounded organelle|GO:0043226,organelle|GO:0005737,cytoplasm|GO:0031981,nuclear lumen|GO:0005634,nucleus|GO:0016020,membrane|GO:0005654,nucleoplasm|GO:0005886,plasma membrane|GO:0043231,intracellular membrane-bounded organelle|GO:0043233,organelle lumen|GO:0005829,cytosol|GO:0044464,…	GO:0046912,transferase activity, transferring acyl groups, acyl groups converted into alkyl on transfer|GO:0004421,hydroxymethylglutaryl-CoA synthase activity|GO:0016853,isomerase activity|GO:0043177,organic acid binding|GO:0008144,drug binding|GO:0036094,small molecule binding|GO:0003824,catalytic activity|GO:0016740,transferase activity|GO:0016746,transferase activity, transferring acyl groups|…	hsa00900,Terpenoid backbone biosynthesis|hsa01100,Metabolic pathways|hsa03320,PPAR signaling pathway|hsa00072,Synthesis and degradation of ketone bodies|hsa00280,Valine, leucine and isoleucine degradation|hsa00650,Butanoate metabolism			http://www.uniprot.org/uniprot/Q01581	False
NUDT5	0.560583039014,1	-0.835000000001,0.0	Q9UKK9	NUDT5	GO:0019321,pentose metabolic process|GO:0009185,ribonucleoside diphosphate metabolic process|GO:0019323,pentose catabolic process|GO:0046434,organophosphate catabolic process|GO:0046365,monosaccharide catabolic process|GO:0044248,cellular catabolic process|GO:0034641,cellular nitrogen compound metabolic process|GO:0006807,nitrogen compound metabolic process|GO:0044281,small molecule metabolic pro…	GO:0043231,intracellular membrane-bounded organelle|GO:0005737,cytoplasm|GO:0005829,cytosol|GO:0005622,intracellular|GO:0043230,extracellular organelle|GO:0031982,vesicle|GO:0044421,extracellular region part|GO:0043227,membrane-bounded organelle|GO:0005634,nucleus|GO:0044464,cell part|GO:0044444,cytoplasmic part|GO:0005623,cell|GO:0031988,membrane-bounded vesicle|GO:0043229,intracellular organell…	GO:0019144,ADP-sugar diphosphatase activity|GO:0016818,hydrolase activity, acting on acid anhydrides, in phosphorus-containing anhydrides|GO:0043167,ion binding|GO:0016787,hydrolase activity|GO:0097159,organic cyclic compound binding|GO:0003824,catalytic activity|GO:0000287,magnesium ion binding|GO:0017110,nucleoside-diphosphatase activity|GO:0016817,hydrolase activity, acting on acid anhydrides|…	hsa01100,Metabolic pathways|hsa00230,Purine metabolism			http://www.uniprot.org/uniprot/Q9UKK9	False
DBI	0.563700206073,0.434371092575	-0.826999999999,-1.203	B8ZWD1	DBI			GO:1901681,sulfur compound binding|GO:0043168,anion binding|GO:0050662,coenzyme binding|GO:0000062,fatty-acyl-CoA binding|GO:0043167,ion binding|GO:0048037,cofactor binding|GO:0005488,binding|GO:1901567,fatty acid derivative binding|GO:0030554,adenyl nucleotide binding|GO:0033218,amide binding|GO:0000166,nucleotide binding|GO:0036094,small molecule binding|GO:0097367,carbohydrate derivative bindi…	hsa03320,PPAR signaling pathway			http://www.uniprot.org/uniprot/B8ZWD1	False
PSMD11	0.565265283562,1	-0.823000000001,0.0	O00231	PSMD11	GO:0080090,regulation of primary metabolic process|GO:0019222,regulation of metabolic process|GO:0048585,negative regulation of response to stimulus|GO:0048584,positive regulation of response to stimulus|GO:0048583,regulation of response to stimulus|GO:0031349,positive regulation of defense response|GO:0030111,regulation of Wnt signaling pathway|GO:0007165,signal transduction|GO:0007166,cell surf…	GO:0022624,proteasome accessory complex|GO:0031974,membrane-enclosed lumen|GO:0043229,intracellular organelle|GO:0043227,membrane-bounded organelle|GO:0043226,organelle|GO:0005737,cytoplasm|GO:0005838,proteasome regulatory particle|GO:0070062,extracellular exosome|GO:0031981,nuclear lumen|GO:0005634,nucleus|GO:0016020,membrane|GO:0031988,membrane-bounded vesicle|GO:0005654,nucleoplasm|GO:0032991,…	GO:0005488,binding|GO:0005515,protein binding|GO:0005198,structural molecule activity	hsa03050,Proteasome|hsa05169,Epstein-Barr virus infection			http://www.uniprot.org/uniprot/O00231	False
TXNDC5	0.567621051073,1	-0.817,0.0	Q8NBS9	TXNDC5	GO:0019725,cellular homeostasis|GO:0044238,primary metabolic process|GO:0006909,phagocytosis|GO:0051649,establishment of localization in cell|GO:0042592,homeostatic process|GO:0061024,membrane organization|GO:0006457,protein folding|GO:0008219,cell death|GO:0010941,regulation of cell death|GO:0042981,regulation of apoptotic process|GO:0050789,regulation of biological process|GO:0044699,single-org…	GO:0000323,lytic vacuole|GO:0005783,endoplasmic reticulum|GO:0005788,endoplasmic reticulum lumen|GO:0043229,intracellular organelle|GO:0043227,membrane-bounded organelle|GO:0043226,organelle|GO:0005737,cytoplasm|GO:0044446,intracellular organelle part|GO:0043202,lysosomal lumen|GO:0070062,extracellular exosome|GO:0005773,vacuole|GO:0005775,vacuolar lumen|GO:0031988,membrane-bounded vesicle|GO:004…	GO:0005488,binding|GO:0016853,isomerase activity|GO:0003824,catalytic activity|GO:0003756,protein disulfide isomerase activity|GO:0005515,protein binding|GO:0016864,intramolecular oxidoreductase activity, transposing S-S bonds|GO:0016860,intramolecular oxidoreductase activity	hsa04141,Protein processing in endoplasmic reticulum			http://www.uniprot.org/uniprot/Q8NBS9	False
ATP5C1	0.568014632393,1	-0.816000000001,0.0	P36542	ATP5F1C	GO:0009167,purine ribonucleoside monophosphate metabolic process|GO:0009165,nucleotide biosynthetic process|GO:0009163,nucleoside biosynthetic process|GO:0009161,ribonucleoside monophosphate metabolic process|GO:1901362,organic cyclic compound biosynthetic process|GO:0042451,purine nucleoside biosynthetic process|GO:0009168,purine ribonucleoside monophosphate biosynthetic process|GO:0044710,singl…	GO:0098796,membrane protein complex|GO:0044464,cell part|GO:0031974,membrane-enclosed lumen|GO:0031975,envelope|GO:0043229,intracellular organelle|GO:0031988,membrane-bounded vesicle|GO:0043227,membrane-bounded organelle|GO:0043226,organelle|GO:0045261,proton-transporting ATP synthase complex, catalytic core F(1)|GO:0033178,proton-transporting two-sector ATPase complex, catalytic domain|GO:007006…	GO:0003676,nucleic acid binding|GO:0036442,hydrogen-exporting ATPase activity|GO:0005488,binding|GO:0016887,ATPase activity|GO:1901363,heterocyclic compound binding|GO:0042625,ATPase coupled ion transmembrane transporter activity|GO:0042626,ATPase activity, coupled to transmembrane movement of substances|GO:0016820,hydrolase activity, acting on acid anhydrides, catalyzing transmembrane movement o…	hsa00190,Oxidative phosphorylation|hsa04714,Thermogenesis|hsa01100,Metabolic pathways|hsa05016,Huntington disease|hsa05010,Alzheimer disease|hsa05012,Parkinson disease			http://www.uniprot.org/uniprot/P36542	False
KARS	0.570381857934,1	-0.810000000001,0.0	Q15046	KARS	GO:0044238,primary metabolic process|GO:0006430,lysyl-tRNA aminoacylation|GO:0019752,carboxylic acid metabolic process|GO:0090304,nucleic acid metabolic process|GO:0034654,nucleobase-containing compound biosynthetic process|GO:0034641,cellular nitrogen compound metabolic process|GO:0009165,nucleotide biosynthetic process|GO:0006807,nitrogen compound metabolic process|GO:0044281,small molecule met…	GO:0017101,aminoacyl-tRNA synthetase multienzyme complex|GO:0031974,membrane-enclosed lumen|GO:0043229,intracellular organelle|GO:0043228,non-membrane-bounded organelle|GO:0043227,membrane-bounded organelle|GO:0043226,organelle|GO:0005856,cytoskeleton|GO:0005634,nucleus|GO:0016020,membrane|GO:0005739,mitochondrion|GO:0005576,extracellular region|GO:0005759,mitochondrial matrix|GO:0005737,cytoplas…	GO:0035639,purine ribonucleoside triphosphate binding|GO:0005488,binding|GO:0003676,nucleic acid binding|GO:0043167,ion binding|GO:0016597,amino acid binding|GO:1901363,heterocyclic compound binding|GO:1901265,nucleoside phosphate binding|GO:0001882,nucleoside binding|GO:0043168,anion binding|GO:0043169,cation binding|GO:0004812,aminoacyl-tRNA ligase activity|GO:0000166,nucleotide binding|GO:0001…	hsa00970,Aminoacyl-tRNA biosynthesis			http://www.uniprot.org/uniprot/Q15046	False
H2AFY	0.570777353563,0.592135805927	-0.809000000001,-0.756	O75367	H2AFY	GO:0006479,protein methylation|GO:0034728,nucleosome organization|GO:0043549,regulation of kinase activity|GO:0019220,regulation of phosphate metabolic process|GO:0080090,regulation of primary metabolic process|GO:0019222,regulation of metabolic process|GO:0008104,protein localization|GO:0031057,negative regulation of histone modification|GO:0031056,regulation of histone modification|GO:1901576,o…	GO:0031974,membrane-enclosed lumen|GO:0044815,DNA packaging complex|GO:0043229,intracellular organelle|GO:0043228,non-membrane-bounded organelle|GO:0000785,chromatin|GO:0005623,cell|GO:0000786,nucleosome|GO:0000228,nuclear chromosome|GO:0043227,membrane-bounded organelle|GO:0043226,organelle|GO:0001740,Barr body|GO:0070062,extracellular exosome|GO:0031981,nuclear lumen|GO:0005730,nucleolus|GO:000…	GO:0019207,kinase regulator activity|GO:0019901,protein kinase binding|GO:0001012,RNA polymerase II regulatory region DNA binding|GO:0019899,enzyme binding|GO:0031491,nucleosome binding|GO:0031490,chromatin DNA binding|GO:0031492,nucleosomal DNA binding|GO:0044877,macromolecular complex binding|GO:0005488,binding|GO:0003676,nucleic acid binding|GO:0003677,DNA binding|GO:0004857,enzyme inhibitor a…	hsa05322,Systemic lupus erythematosus|hsa05034,Alcoholism|hsa04217,Necroptosis			http://www.uniprot.org/uniprot/O75367	False
HNRNPUL1	0.573553512113,1	-0.802,0.0	B7Z4B8	HNRNPUL1	GO:0090304,nucleic acid metabolic process|GO:0034641,cellular nitrogen compound metabolic process|GO:0006807,nitrogen compound metabolic process|GO:1901360,organic cyclic compound metabolic process|GO:0006139,nucleobase-containing compound metabolic process|GO:0043207,response to external biotic stimulus|GO:0009615,response to virus|GO:0071704,organic substance metabolic process|GO:0010467,gene e…	GO:0031974,membrane-enclosed lumen|GO:0043229,intracellular organelle|GO:0043227,membrane-bounded organelle|GO:0043226,organelle|GO:0031981,nuclear lumen|GO:0005634,nucleus|GO:0030529,intracellular ribonucleoprotein complex|GO:0005654,nucleoplasm|GO:0019013,viral nucleocapsid|GO:0019012,virion|GO:0032991,macromolecular complex|GO:0043231,intracellular membrane-bounded organelle|GO:0043233,organel…		hsa05164,Influenza A			http://www.uniprot.org/uniprot/B7Z4B8	False
VPS29	0.573951206928,1	-0.800999999999,0.0	Q9UBQ0	VPS29	GO:0008104,protein localization|GO:1990126,retrograde transport, endosome to plasma membrane|GO:0044699,single-organism process|GO:0070727,cellular macromolecule localization|GO:0006886,intracellular protein transport|GO:0071702,organic substance transport|GO:0033036,macromolecule localization|GO:0006810,transport|GO:0034613,cellular protein localization|GO:0045184,establishment of protein locali…	GO:0016020,membrane|GO:0044421,extracellular region part|GO:0043229,intracellular organelle|GO:0043227,membrane-bounded organelle|GO:0043226,organelle|GO:0010008,endosome membrane|GO:0005737,cytoplasm|GO:0030904,retromer complex|GO:0031982,vesicle|GO:0098805,whole membrane|GO:0005770,late endosome|GO:0070062,extracellular exosome|GO:0031988,membrane-bounded vesicle|GO:0098588,bounding membrane of…	GO:0008565,protein transporter activity|GO:0043169,cation binding|GO:0022892,substrate-specific transporter activity|GO:0046914,transition metal ion binding|GO:0005215,transporter activity|GO:0043167,ion binding|GO:0008270,zinc ion binding|GO:0005515,protein binding|GO:0046872,metal ion binding|GO:0005488,binding|GO:0015197,peptide transporter activity	hsa04144,Endocytosis			http://www.uniprot.org/uniprot/Q9UBQ0	False
NELFB	0.575943821175,1	-0.795999999999,0.0	Q8WX92	NELFB	GO:0080090,regulation of primary metabolic process|GO:0019222,regulation of metabolic process|GO:1901362,organic cyclic compound biosynthetic process|GO:1901360,organic cyclic compound metabolic process|GO:0010605,negative regulation of macromolecule metabolic process|GO:0010604,positive regulation of macromolecule metabolic process|GO:0044419,interspecies interaction between organisms|GO:0019058…	GO:0008023,transcription elongation factor complex|GO:0032021,NELF complex|GO:0031974,membrane-enclosed lumen|GO:0043229,intracellular organelle|GO:0043227,membrane-bounded organelle|GO:0043226,organelle|GO:0005737,cytoplasm|GO:0031981,nuclear lumen|GO:0005634,nucleus|GO:0005654,nucleoplasm|GO:0044451,nucleoplasm part|GO:0043234,protein complex|GO:0032991,macromolecular complex|GO:0043231,intrace…	GO:0005488,binding|GO:0005515,protein binding|GO:0003676,nucleic acid binding|GO:0097159,organic cyclic compound binding|GO:1901363,heterocyclic compound binding|GO:0003723,RNA binding				http://www.uniprot.org/uniprot/Q8WX92	False
TRMT10C	0.576343173399,0.541112322263	-0.795000000001,-0.886	Q7L0Y3	TRMT10C	GO:0090304,nucleic acid metabolic process|GO:0034641,cellular nitrogen compound metabolic process|GO:0006807,nitrogen compound metabolic process|GO:0034660,ncRNA metabolic process|GO:0007005,mitochondrion organization|GO:0071840,cellular component organization or biogenesis|GO:0034470,ncRNA processing|GO:0006139,nucleobase-containing compound metabolic process|GO:0044710,single-organism metabolic…	GO:0031974,membrane-enclosed lumen|GO:0043229,intracellular organelle|GO:0043228,non-membrane-bounded organelle|GO:0042645,mitochondrial nucleoid|GO:0043227,membrane-bounded organelle|GO:0009295,nucleoid|GO:0005737,cytoplasm|GO:0031981,nuclear lumen|GO:0005634,nucleus|GO:0005739,mitochondrion|GO:0043226,organelle|GO:0005654,nucleoplasm|GO:0005759,mitochondrial matrix|GO:0043231,intracellular memb…	GO:0005515,protein binding|GO:0097159,organic cyclic compound binding|GO:0044822,poly(A) RNA binding|GO:0003824,catalytic activity|GO:0016740,transferase activity|GO:0016741,transferase activity, transferring one-carbon groups|GO:0003723,RNA binding|GO:0003676,nucleic acid binding|GO:0008168,methyltransferase activity|GO:1901363,heterocyclic compound binding|GO:0005488,binding|GO:0016429,tRNA (ad…				http://www.uniprot.org/uniprot/Q7L0Y3	False
TRA2B	0.577542892277,0.605836330215	-0.791999999999,-0.723	P62995	TRA2B	GO:0021537,telencephalon development|GO:0044707,single-multicellular organism process|GO:0080090,regulation of primary metabolic process|GO:0019222,regulation of metabolic process|GO:0050685,positive regulation of mRNA processing|GO:0050684,regulation of mRNA processing|GO:0031325,positive regulation of cellular metabolic process|GO:0031323,regulation of cellular metabolic process|GO:0006139,nucl…	GO:0043231,intracellular membrane-bounded organelle|GO:0005634,nucleus|GO:0044464,cell part|GO:0005623,cell|GO:0005622,intracellular|GO:0043229,intracellular organelle|GO:0044424,intracellular part|GO:0043227,membrane-bounded organelle|GO:0043226,organelle|GO:0005635,nuclear envelope|GO:1990904,ribonucleoprotein complex|GO:0031974,membrane-enclosed lumen|GO:0031975,envelope|GO:0005737,cytoplasm|G…	GO:0005488,binding|GO:0005515,protein binding|GO:0097159,organic cyclic compound binding|GO:0044822,poly(A) RNA binding|GO:0000166,nucleotide binding|GO:0036094,small molecule binding|GO:0003723,RNA binding|GO:0003676,nucleic acid binding|GO:1901363,heterocyclic compound binding|GO:1901265,nucleoside phosphate binding|GO:0003729,mRNA binding|GO:0036002,pre-mRNA binding|GO:0070717,poly-purine trac…	hsa03040,Spliceosome			http://www.uniprot.org/uniprot/P62995	False
GCS1	0.577542892277,1	-0.791999999999,0.0	Q13724	MOGS	GO:0006457,protein folding|GO:0009311,oligosaccharide metabolic process|GO:0044249,cellular biosynthetic process|GO:0034645,cellular macromolecule biosynthetic process|GO:0009100,glycoprotein metabolic process|GO:0009101,glycoprotein biosynthetic process|GO:0044699,single-organism process|GO:0044267,cellular protein metabolic process|GO:0044710,single-organism metabolic process|GO:0044260,cellula…	GO:0005783,endoplasmic reticulum|GO:0005789,endoplasmic reticulum membrane|GO:0042175,nuclear outer membrane-endoplasmic reticulum membrane network|GO:0043229,intracellular organelle|GO:0043227,membrane-bounded organelle|GO:0043226,organelle|GO:0031224,intrinsic component of membrane|GO:0005737,cytoplasm|GO:0031982,vesicle|GO:0016021,integral component of membrane|GO:0016020,membrane|GO:0031988,m…	GO:0016787,hydrolase activity|GO:0003824,catalytic activity|GO:0016798,hydrolase activity, acting on glycosyl bonds|GO:0015926,glucosidase activity|GO:0004573,mannosyl-oligosaccharide glucosidase activity|GO:0004553,hydrolase activity, hydrolyzing O-glycosyl compounds	hsa04141,Protein processing in endoplasmic reticulum|hsa00510,N-Glycan biosynthesis|hsa01100,Metabolic pathways			http://www.uniprot.org/uniprot/Q13724	False
MYO1B	0.579949827253,1	-0.785999999999,0.0	O43795	MYO1B	GO:0022607,cellular component assembly|GO:0061572,actin filament bundle organization|GO:0043933,macromolecular complex subunit organization|GO:0030036,actin cytoskeleton organization|GO:0006928,movement of cell or subcellular component|GO:0044699,single-organism process|GO:0071822,protein complex subunit organization|GO:0048193,Golgi vesicle transport|GO:0016043,cellular component organization|GO…	GO:0016459,myosin complex|GO:0042995,cell projection|GO:0015629,actin cytoskeleton|GO:0044421,extracellular region part|GO:0030175,filopodium|GO:0043229,intracellular organelle|GO:0043228,non-membrane-bounded organelle|GO:0005622,intracellular|GO:0043227,membrane-bounded organelle|GO:0043226,organelle|GO:0010008,endosome membrane|GO:0005856,cytoskeleton|GO:0031984,organelle subcompartment|GO:0031…	GO:0035639,purine ribonucleoside triphosphate binding|GO:0044877,macromolecular complex binding|GO:0005488,binding|GO:0016887,ATPase activity|GO:0005547,phosphatidylinositol-3,4,5-trisphosphate binding|GO:1901363,heterocyclic compound binding|GO:0001883,purine nucleoside binding|GO:0001882,nucleoside binding|GO:0043168,anion binding|GO:0003779,actin binding|GO:0000146,microfilament motor activity…	hsa05130,Pathogenic Escherichia coli infection			http://www.uniprot.org/uniprot/O43795	False
S100A11	0.585199320737,0.479964630519	-0.773000000001,-1.059	P31949	S100A11	GO:0044238,primary metabolic process|GO:0009892,negative regulation of metabolic process|GO:0080090,regulation of primary metabolic process|GO:0009890,negative regulation of biosynthetic process|GO:0031327,negative regulation of cellular biosynthetic process|GO:0031326,regulation of cellular biosynthetic process|GO:0031324,negative regulation of cellular metabolic process|GO:0031323,regulation of…	GO:0031974,membrane-enclosed lumen|GO:0043229,intracellular organelle|GO:0043227,membrane-bounded organelle|GO:0043226,organelle|GO:0005737,cytoplasm|GO:0001726,ruffle|GO:1903561,extracellular vesicle|GO:0070062,extracellular exosome|GO:0031981,nuclear lumen|GO:0005615,extracellular space|GO:0005634,nucleus|GO:0031988,membrane-bounded vesicle|GO:0005654,nucleoplasm|GO:0031252,cell leading edge|GO…	GO:0005488,binding|GO:0043169,cation binding|GO:0044548,S100 protein binding|GO:0048306,calcium-dependent protein binding|GO:0043167,ion binding|GO:0005509,calcium ion binding|GO:0005515,protein binding|GO:0046983,protein dimerization activity|GO:0046872,metal ion binding|GO:0042802,identical protein binding|GO:0042803,protein homodimerization activity|GO:0050839,cell adhesion molecule binding|GO…				http://www.uniprot.org/uniprot/P31949	False
HIST1H2AH	0.588861394797,0.524494663787	-0.764000000001,-0.931000000001	Q96KK5	HIST1H2AH	GO:0009892,negative regulation of metabolic process|GO:0080090,regulation of primary metabolic process|GO:0009890,negative regulation of biosynthetic process|GO:0031327,negative regulation of cellular biosynthetic process|GO:0031326,regulation of cellular biosynthetic process|GO:0031324,negative regulation of cellular metabolic process|GO:0031323,regulation of cellular metabolic process|GO:004002…	GO:0044815,DNA packaging complex|GO:0043229,intracellular organelle|GO:0043228,non-membrane-bounded organelle|GO:0000785,chromatin|GO:0000786,nucleosome|GO:0043227,membrane-bounded organelle|GO:0043226,organelle|GO:0031982,vesicle|GO:0005634,nucleus|GO:0031988,membrane-bounded vesicle|GO:0005694,chromosome|GO:0032991,macromolecular complex|GO:1903561,extracellular vesicle|GO:0070062,extracellular…	GO:0003676,nucleic acid binding|GO:0097159,organic cyclic compound binding|GO:0005488,binding|GO:0005515,protein binding|GO:0003677,DNA binding|GO:0046983,protein dimerization activity|GO:0046982,protein heterodimerization activity|GO:1901363,heterocyclic compound binding	hsa05322,Systemic lupus erythematosus|hsa05034,Alcoholism|hsa04217,Necroptosis			http://www.uniprot.org/uniprot/Q96KK5	False
CNBP	0.590087171668,1	-0.761,0.0	P62633	CNBP	GO:0080090,regulation of primary metabolic process|GO:0019222,regulation of metabolic process|GO:0044281,small molecule metabolic process|GO:0044283,small molecule biosynthetic process|GO:1901362,organic cyclic compound biosynthetic process|GO:1901360,organic cyclic compound metabolic process|GO:0044710,single-organism metabolic process|GO:0044711,single-organism biosynthetic process|GO:0010604,p…	GO:0005737,cytoplasm|GO:0005829,cytosol|GO:0005783,endoplasmic reticulum|GO:0005634,nucleus|GO:0044464,cell part|GO:0044444,cytoplasmic part|GO:0005623,cell|GO:0005622,intracellular|GO:0043229,intracellular organelle|GO:0012505,endomembrane system|GO:0044424,intracellular part|GO:0043227,membrane-bounded organelle|GO:0043226,organelle|GO:0043231,intracellular membrane-bounded organelle	GO:0005488,binding|GO:0043169,cation binding|GO:0043566,structure-specific DNA binding|GO:0005515,protein binding|GO:0046914,transition metal ion binding|GO:0043167,ion binding|GO:0003700,transcription factor activity, sequence-specific DNA binding|GO:0097159,organic cyclic compound binding|GO:0044822,poly(A) RNA binding|GO:0001071,nucleic acid binding transcription factor activity|GO:1901363,het…				http://www.uniprot.org/uniprot/P62633	False
RAD23B	0.590496330715,1	-0.759999999999,0.0	P54727	RAD23B	GO:0009894,regulation of catabolic process|GO:0044238,primary metabolic process|GO:0080090,regulation of primary metabolic process|GO:0031329,regulation of cellular catabolic process|GO:0006950,response to stress|GO:0031323,regulation of cellular metabolic process|GO:0019953,sexual reproduction|GO:0090304,nucleic acid metabolic process|GO:0042176,regulation of protein catabolic process|GO:0006807…	GO:0031974,membrane-enclosed lumen|GO:0043229,intracellular organelle|GO:0071942,XPC complex|GO:0000109,nucleotide-excision repair complex|GO:0043227,membrane-bounded organelle|GO:0043226,organelle|GO:0005737,cytoplasm|GO:0031981,nuclear lumen|GO:0005634,nucleus|GO:0005654,nucleoplasm|GO:0000502,proteasome complex|GO:0043234,protein complex|GO:0032991,macromolecular complex|GO:0043231,intracellul…	GO:0043566,structure-specific DNA binding|GO:0005515,protein binding|GO:0003684,damaged DNA binding|GO:0097159,organic cyclic compound binding|GO:0031593,polyubiquitin binding|GO:0032182,ubiquitin-like protein binding|GO:0003697,single-stranded DNA binding|GO:0043130,ubiquitin binding|GO:0005488,binding|GO:0003676,nucleic acid binding|GO:0003677,DNA binding|GO:1901363,heterocyclic compound bindin…	hsa04141,Protein processing in endoplasmic reticulum|hsa03420,Nucleotide excision repair			http://www.uniprot.org/uniprot/P54727	False
IRP1	0.592546385471,1	-0.754999999999,0.0	Q9HBB2	IRP1	GO:0030003,cellular cation homeostasis|GO:0050801,ion homeostasis|GO:0010039,response to iron ion|GO:0042592,homeostatic process|GO:0055072,iron ion homeostasis|GO:0055076,transition metal ion homeostasis|GO:0098771,inorganic ion homeostasis|GO:0010040,response to iron(II) ion|GO:0044699,single-organism process|GO:0046916,cellular transition metal ion homeostasis|GO:0065007,biological regulation|…	GO:0005737,cytoplasm|GO:0044464,cell part|GO:0005623,cell|GO:0005622,intracellular|GO:0044424,intracellular part	GO:0051539,4 iron, 4 sulfur cluster binding|GO:0016835,carbon-oxygen lyase activity|GO:0016836,hydro-lyase activity|GO:0003824,catalytic activity|GO:0005488,binding|GO:0051536,iron-sulfur cluster binding|GO:0003994,aconitate hydratase activity|GO:0016829,lyase activity|GO:0051540,metal cluster binding				http://www.uniprot.org/uniprot/Q9HBB2	False
RPIA	0.592546385471,1	-0.754999999999,0.0	P49247	RPIA	GO:0006739,NADP metabolic process|GO:0006732,coenzyme metabolic process|GO:0006733,oxidoreduction coenzyme metabolic process|GO:0034641,cellular nitrogen compound metabolic process|GO:0006098,pentose-phosphate shunt|GO:0046496,nicotinamide nucleotide metabolic process|GO:0072524,pyridine-containing compound metabolic process|GO:0044699,single-organism process|GO:0006139,nucleobase-containing comp…	GO:0005737,cytoplasm|GO:0043231,intracellular membrane-bounded organelle|GO:0005829,cytosol|GO:0044464,cell part|GO:0043229,intracellular organelle|GO:0005623,cell|GO:0005622,intracellular|GO:0044444,cytoplasmic part|GO:0044424,intracellular part|GO:0043227,membrane-bounded organelle|GO:0043226,organelle	GO:0005488,binding|GO:0016853,isomerase activity|GO:0030246,carbohydrate binding|GO:0003824,catalytic activity|GO:0048029,monosaccharide binding|GO:0005515,protein binding|GO:0004751,ribose-5-phosphate isomerase activity|GO:0016861,intramolecular oxidoreductase activity, interconverting aldoses and ketoses|GO:0016860,intramolecular oxidoreductase activity|GO:0036094,small molecule binding|GO:0042…	hsa01230,Biosynthesis of amino acids|hsa00030,Pentose phosphate pathway|hsa01100,Metabolic pathways|hsa01200,Carbon metabolism			http://www.uniprot.org/uniprot/P49247	False
SNRPA	0.592546385471,1	-0.754999999999,0.0	P09012	SNRPA	GO:0090304,nucleic acid metabolic process|GO:0034641,cellular nitrogen compound metabolic process|GO:0006807,nitrogen compound metabolic process|GO:0044237,cellular metabolic process|GO:1901360,organic cyclic compound metabolic process|GO:0006139,nucleobase-containing compound metabolic process|GO:0044260,cellular macromolecule metabolic process|GO:0071704,organic substance metabolic process|GO:0…	GO:0031974,membrane-enclosed lumen|GO:0043229,intracellular organelle|GO:0043228,non-membrane-bounded organelle|GO:0043227,membrane-bounded organelle|GO:0043226,organelle|GO:0005737,cytoplasm|GO:0044446,intracellular organelle part|GO:0031981,nuclear lumen|GO:0005730,nucleolus|GO:0005634,nucleus|GO:0030529,intracellular ribonucleoprotein complex|GO:0005654,nucleoplasm|GO:0032991,macromolecular co…	GO:0005515,protein binding|GO:0097159,organic cyclic compound binding|GO:0044822,poly(A) RNA binding|GO:0000166,nucleotide binding|GO:0036094,small molecule binding|GO:0017069,snRNA binding|GO:0003723,RNA binding|GO:0003676,nucleic acid binding|GO:1901363,heterocyclic compound binding|GO:1901265,nucleoside phosphate binding|GO:0005488,binding|GO:0030619,U1 snRNA binding|GO:1990446,U1 snRNP bindin…	hsa03040,Spliceosome			http://www.uniprot.org/uniprot/P09012	False
AARS	0.596667871516,1	-0.745,0.0	P49588	AARS	GO:0080090,regulation of primary metabolic process|GO:0019222,regulation of metabolic process|GO:0009451,RNA modification|GO:0043523,regulation of neuron apoptotic process|GO:0043524,negative regulation of neuron apoptotic process|GO:0007165,signal transduction|GO:0098773,skin epidermis development|GO:1901360,organic cyclic compound metabolic process|GO:0043200,response to amino acid|GO:0044710,s…	GO:0005737,cytoplasm|GO:0005622,intracellular|GO:0043230,extracellular organelle|GO:0031982,vesicle|GO:0044421,extracellular region part|GO:0043227,membrane-bounded organelle|GO:0005829,cytosol|GO:0016020,membrane|GO:0044464,cell part|GO:0005623,cell|GO:0031988,membrane-bounded vesicle|GO:0044444,cytoplasmic part|GO:0005576,extracellular region|GO:0044424,intracellular part|GO:1903561,extracellul…	GO:0002161,aminoacyl-tRNA editing activity|GO:0035639,purine ribonucleoside triphosphate binding|GO:0008270,zinc ion binding|GO:0003676,nucleic acid binding|GO:0043167,ion binding|GO:1901363,heterocyclic compound binding|GO:0001883,purine nucleoside binding|GO:0001882,nucleoside binding|GO:0043168,anion binding|GO:0043169,cation binding|GO:0004813,alanine-tRNA ligase activity|GO:0004812,aminoacyl…	hsa00970,Aminoacyl-tRNA biosynthesis			http://www.uniprot.org/uniprot/P49588	False
DYNLRB1	0.597909898388,1	-0.742,0.0	Q9NP97	DYNLRB1	GO:0007632,visual behavior|GO:0009314,response to radiation|GO:0007610,behavior|GO:0006928,movement of cell or subcellular component|GO:0032501,multicellular organismal process|GO:0009416,response to light stimulus|GO:0071840,cellular component organization or biogenesis|GO:0016043,cellular component organization|GO:0044699,single-organism process|GO:0009987,cellular process|GO:0006810,transport|…	GO:0043229,intracellular organelle|GO:0043228,non-membrane-bounded organelle|GO:0005929,cilium|GO:0030286,dynein complex|GO:0005874,microtubule|GO:0043226,organelle|GO:0005856,cytoskeleton|GO:0072372,primary cilium|GO:0005813,centrosome|GO:0016020,membrane|GO:0005815,microtubule organizing center|GO:0044430,cytoskeletal part|GO:0005875,microtubule associated complex|GO:0005737,cytoplasm|GO:001563…	GO:0016787,hydrolase activity|GO:0016818,hydrolase activity, acting on acid anhydrides, in phosphorus-containing anhydrides|GO:0003824,catalytic activity|GO:0016817,hydrolase activity, acting on acid anhydrides|GO:0017111,nucleoside-triphosphatase activity|GO:0016462,pyrophosphatase activity|GO:0005488,binding|GO:0005515,protein binding|GO:0003774,motor activity|GO:0003777,microtubule motor activ…				http://www.uniprot.org/uniprot/Q9NP97	False
RNPEP	0.598739352309,1	-0.740000000001,0.0	Q9H4A4	RNPEP	GO:0006633,fatty acid biosynthetic process|GO:0006631,fatty acid metabolic process|GO:0006636,unsaturated fatty acid biosynthetic process|GO:0044237,cellular metabolic process|GO:0019752,carboxylic acid metabolic process|GO:0044248,cellular catabolic process|GO:0044249,cellular biosynthetic process|GO:0034641,cellular nitrogen compound metabolic process|GO:0003013,circulatory system process|GO:00…	GO:0043229,intracellular organelle|GO:0071944,cell periphery|GO:0043227,membrane-bounded organelle|GO:0043226,organelle|GO:0005737,cytoplasm|GO:0070062,extracellular exosome|GO:0016023,cytoplasmic, membrane-bounded vesicle|GO:0031410,cytoplasmic vesicle|GO:0016020,membrane|GO:0031988,membrane-bounded vesicle|GO:0005615,extracellular space|GO:0030141,secretory granule|GO:0012505,endomembrane syste…	GO:0004177,aminopeptidase activity|GO:0042277,peptide binding|GO:0046914,transition metal ion binding|GO:0016787,hydrolase activity|GO:0016801,hydrolase activity, acting on ether bonds|GO:0033218,amide binding|GO:0016803,ether hydrolase activity|GO:0043169,cation binding|GO:0003824,catalytic activity|GO:0043167,ion binding|GO:0004301,epoxide hydrolase activity|GO:0008238,exopeptidase activity|GO:…			D00087,Ubenimex (JP16/INN); Bestatin (TN)	http://www.uniprot.org/uniprot/Q9H4A4	False
PSMD14	0.602068690616,1	-0.731999999999,0.0	O00487	PSMD14	GO:0080090,regulation of primary metabolic process|GO:0019222,regulation of metabolic process|GO:0048585,negative regulation of response to stimulus|GO:0048584,positive regulation of response to stimulus|GO:0048583,regulation of response to stimulus|GO:0031349,positive regulation of defense response|GO:0030111,regulation of Wnt signaling pathway|GO:0007165,signal transduction|GO:0007166,cell surf…	GO:0022624,proteasome accessory complex|GO:0031974,membrane-enclosed lumen|GO:0043229,intracellular organelle|GO:0031597,cytosolic proteasome complex|GO:0043227,membrane-bounded organelle|GO:0043226,organelle|GO:0008541,proteasome regulatory particle, lid subcomplex|GO:0005737,cytoplasm|GO:0005838,proteasome regulatory particle|GO:0070062,extracellular exosome|GO:0031981,nuclear lumen|GO:0005634,…	GO:0016787,hydrolase activity|GO:0043167,ion binding|GO:0046872,metal ion binding|GO:0070628,proteasome binding|GO:0043169,cation binding|GO:0030234,enzyme regulator activity|GO:0061134,peptidase regulator activity|GO:0061133,endopeptidase activator activity|GO:0032403,protein complex binding|GO:0003824,catalytic activity|GO:0070011,peptidase activity, acting on L-amino acid peptides|GO:0044877,m…	hsa03050,Proteasome|hsa05169,Epstein-Barr virus infection			http://www.uniprot.org/uniprot/O00487	False
OSTC	0.602903913845,0.499307333051	-0.730000000001,-1.002	Q9NRP0	OSTC	GO:0044249,cellular biosynthetic process|GO:0034645,cellular macromolecule biosynthetic process|GO:0009100,glycoprotein metabolic process|GO:0009101,glycoprotein biosynthetic process|GO:0044699,single-organism process|GO:0044267,cellular protein metabolic process|GO:0044710,single-organism metabolic process|GO:0044260,cellular macromolecule metabolic process|GO:0006487,protein N-linked glycosylat…	GO:0005783,endoplasmic reticulum|GO:0005789,endoplasmic reticulum membrane|GO:0042175,nuclear outer membrane-endoplasmic reticulum membrane network|GO:0043229,intracellular organelle|GO:0043227,membrane-bounded organelle|GO:0043226,organelle|GO:0031224,intrinsic component of membrane|GO:0005737,cytoplasm|GO:0031090,organelle membrane|GO:0016021,integral component of membrane|GO:0016020,membrane|G…	GO:0005515,protein binding|GO:0003824,catalytic activity|GO:0016740,transferase activity|GO:0004576,oligosaccharyl transferase activity|GO:0005488,binding|GO:0016757,transferase activity, transferring glycosyl groups|GO:0016758,transferase activity, transferring hexosyl groups|GO:0004579,dolichyl-diphosphooligosaccharide-protein glycotransferase activity				http://www.uniprot.org/uniprot/Q9NRP0	False
AGRN	0.604577837917,0.501735874255	-0.725999999999,-0.994999999999	O00468	AGRN	GO:0008104,protein localization|GO:0009581,detection of external stimulus|GO:0080090,regulation of primary metabolic process|GO:0019222,regulation of metabolic process|GO:0008582,regulation of synaptic growth at neuromuscular junction|GO:0048583,regulation of response to stimulus|GO:0048469,cell maturation|GO:0048812,neuron projection morphogenesis|GO:0061024,membrane organization|GO:0060491,regu…	GO:0000323,lytic vacuole|GO:0044421,extracellular region part|GO:0031974,membrane-enclosed lumen|GO:0031012,extracellular matrix|GO:0043229,intracellular organelle|GO:0071944,cell periphery|GO:0045202,synapse|GO:0043227,membrane-bounded organelle|GO:0043226,organelle|GO:0030054,cell junction|GO:0005737,cytoplasm|GO:0005764,lysosome|GO:0043202,lysosomal lumen|GO:0070062,extracellular exosome|GO:00…	GO:0005200,structural constituent of cytoskeleton|GO:0050840,extracellular matrix binding|GO:0033691,sialic acid binding|GO:0035374,chondroitin sulfate binding|GO:0002162,dystroglycan binding|GO:0005198,structural molecule activity|GO:0001948,glycoprotein binding|GO:1901681,sulfur compound binding|GO:0043169,cation binding|GO:0098772,molecular function regulator|GO:0030548,acetylcholine receptor …	hsa04512,ECM-receptor interaction			http://www.uniprot.org/uniprot/O00468	False
SLC25A5	0.605416541975,1	-0.724000000001,0.0	P05141	SLC25A5	GO:2001234,negative regulation of apoptotic signaling pathway|GO:0090087,regulation of peptide transport|GO:0008104,protein localization|GO:0051046,regulation of secretion|GO:2001233,regulation of apoptotic signaling pathway|GO:0051049,regulation of transport|GO:0048585,negative regulation of response to stimulus|GO:0032387,negative regulation of intracellular transport|GO:0048583,regulation of r…	GO:0044421,extracellular region part|GO:0044464,cell part|GO:0043232,intracellular non-membrane-bounded organelle|GO:0031974,membrane-enclosed lumen|GO:0031975,envelope|GO:0043229,intracellular organelle|GO:0043228,non-membrane-bounded organelle|GO:0042645,mitochondrial nucleoid|GO:0043227,membrane-bounded organelle|GO:0043226,organelle|GO:0031224,intrinsic component of membrane|GO:0005856,cytosk…	GO:0022891,substrate-specific transmembrane transporter activity|GO:0005345,purine nucleobase transmembrane transporter activity|GO:0044389,ubiquitin-like protein ligase binding|GO:0005515,protein binding|GO:0015207,adenine transmembrane transporter activity|GO:0044822,poly(A) RNA binding|GO:0015205,nucleobase transmembrane transporter activity|GO:0097159,organic cyclic compound binding|GO:001989…	hsa04022,cGMP-PKG signaling pathway|hsa04020,Calcium signaling pathway|hsa04218,Cellular senescence|hsa04217,Necroptosis|hsa05164,Influenza A|hsa05016,Huntington disease|hsa05166,Human T-cell leukemia virus 1 infection|hsa05012,Parkinson disease			http://www.uniprot.org/uniprot/P05141	False
SEC11A	0.607097442198,1	-0.719999999999,0.0	P67812	SEC11A	GO:0090087,regulation of peptide transport|GO:0008104,protein localization|GO:0051046,regulation of secretion|GO:0051049,regulation of transport|GO:0061024,membrane organization|GO:0071840,cellular component organization or biogenesis|GO:0070727,cellular macromolecule localization|GO:0043043,peptide biosynthetic process|GO:0046879,hormone secretion|GO:0033036,macromolecule localization|GO:0006605…	GO:0005783,endoplasmic reticulum|GO:0005789,endoplasmic reticulum membrane|GO:0042175,nuclear outer membrane-endoplasmic reticulum membrane network|GO:0043229,intracellular organelle|GO:0043227,membrane-bounded organelle|GO:0043226,organelle|GO:0031224,intrinsic component of membrane|GO:0005737,cytoplasm|GO:0031982,vesicle|GO:0016021,integral component of membrane|GO:0016020,membrane|GO:0031988,m…	GO:0016787,hydrolase activity|GO:0017171,serine hydrolase activity|GO:0003824,catalytic activity|GO:0070011,peptidase activity, acting on L-amino acid peptides|GO:0008233,peptidase activity|GO:0008236,serine-type peptidase activity|GO:0140096,catalytic activity, acting on a protein	hsa03060,Protein export			http://www.uniprot.org/uniprot/P67812	False
PKP2	0.608783009331,1	-0.716000000001,0.0	Q99959	PKP2	GO:0008104,protein localization|GO:0034113,heterotypic cell-cell adhesion|GO:0051049,regulation of transport|GO:0061024,membrane organization|GO:0072359,circulatory system development|GO:0072358,cardiovascular system development|GO:0003015,heart process|GO:0001508,action potential|GO:0090002,establishment of protein localization to plasma membrane|GO:0071840,cellular component organization or bio…	GO:0031974,membrane-enclosed lumen|GO:0014704,intercalated disc|GO:0043229,intracellular organelle|GO:0043228,non-membrane-bounded organelle|GO:0043227,membrane-bounded organelle|GO:0030057,desmosome|GO:0030054,cell junction|GO:0005856,cytoskeleton|GO:0045111,intermediate filament cytoskeleton|GO:0031981,nuclear lumen|GO:0005634,nucleus|GO:0016020,membrane|GO:0043226,organelle|GO:0005654,nucleopl…	GO:0005488,binding|GO:0019215,intermediate filament binding|GO:0098631,protein binding involved in cell adhesion|GO:0098632,protein binding involved in cell-cell adhesion|GO:0019900,kinase binding|GO:0005080,protein kinase C binding|GO:0045294,alpha-catenin binding|GO:0019899,enzyme binding|GO:0005198,structural molecule activity|GO:0019901,protein kinase binding|GO:0032403,protein complex bindin…	hsa05412,Arrhythmogenic right ventricular cardiomyopathy			http://www.uniprot.org/uniprot/Q99959	False
PAK2	0.610473256335,0.62676651022	-0.711999999999,-0.674000000001	Q13177	PAK2	GO:2001235,positive regulation of apoptotic signaling pathway|GO:2001236,regulation of extrinsic apoptotic signaling pathway|GO:0043549,regulation of kinase activity|GO:0019220,regulation of phosphate metabolic process|GO:0080090,regulation of primary metabolic process|GO:0019222,regulation of metabolic process|GO:2001233,regulation of apoptotic signaling pathway|GO:0048584,positive regulation of…	GO:0031974,membrane-enclosed lumen|GO:0043229,intracellular organelle|GO:0071944,cell periphery|GO:0043227,membrane-bounded organelle|GO:0043226,organelle|GO:0005737,cytoplasm|GO:0031981,nuclear lumen|GO:0005634,nucleus|GO:0016020,membrane|GO:0005654,nucleoplasm|GO:0048471,perinuclear region of cytoplasm|GO:0005886,plasma membrane|GO:0043231,intracellular membrane-bounded organelle|GO:0043233,org…	GO:0019207,kinase regulator activity|GO:0035639,purine ribonucleoside triphosphate binding|GO:0019209,kinase activator activity|GO:0017048,Rho GTPase binding|GO:0031267,small GTPase binding|GO:0051020,GTPase binding|GO:0008047,enzyme activator activity|GO:0098772,molecular function regulator|GO:1901363,heterocyclic compound binding|GO:0001883,purine nucleoside binding|GO:0001882,nucleoside bindin…	hsa05130,Pathogenic Escherichia coli infection|hsa05211,Renal cell carcinoma|hsa04660,T cell receptor signaling pathway|hsa04014,Ras signaling pathway|hsa04012,ErbB signaling pathway|hsa04510,Focal adhesion|hsa04010,MAPK signaling pathway|hsa04360,Axon guidance|hsa05170,Human immunodeficiency virus 1 infection|hsa04810,Regulation of actin cytoskeleton			http://www.uniprot.org/uniprot/Q13177	False
ACSL5	0.610473256335,1	-0.711999999999,0.0	Q9ULC5	ACSL5	GO:0046486,glycerolipid metabolic process|GO:2001236,regulation of extrinsic apoptotic signaling pathway|GO:0044238,primary metabolic process|GO:0006637,acyl-CoA metabolic process|GO:2001233,regulation of apoptotic signaling pathway|GO:0006732,coenzyme metabolic process|GO:0006639,acylglycerol metabolic process|GO:0006638,neutral lipid metabolic process|GO:0048583,regulation of response to stimul…	GO:0005783,endoplasmic reticulum|GO:0044464,cell part|GO:0031974,membrane-enclosed lumen|GO:0005789,endoplasmic reticulum membrane|GO:0042175,nuclear outer membrane-endoplasmic reticulum membrane network|GO:0043229,intracellular organelle|GO:0043228,non-membrane-bounded organelle|GO:0043227,membrane-bounded organelle|GO:0043226,organelle|GO:0031224,intrinsic component of membrane|GO:0005737,cytop…	GO:0015645,fatty acid ligase activity|GO:0035639,purine ribonucleoside triphosphate binding|GO:0005488,binding|GO:0000166,nucleotide binding|GO:1901363,heterocyclic compound binding|GO:1901265,nucleoside phosphate binding|GO:0001882,nucleoside binding|GO:0043168,anion binding|GO:0043167,ion binding|GO:0004467,long-chain fatty acid-CoA ligase activity|GO:0001883,purine nucleoside binding|GO:003254…	hsa03320,PPAR signaling pathway|hsa01100,Metabolic pathways|hsa00061,Fatty acid biosynthesis|hsa00071,Fatty acid degradation|hsa04714,Thermogenesis|hsa04146,Peroxisome|hsa04920,Adipocytokine signaling pathway|hsa01212,Fatty acid metabolism|hsa04216,Ferroptosis			http://www.uniprot.org/uniprot/Q9ULC5	False
STMN1	0.611320138846,1	-0.71,0.0	P16949	STMN1	GO:0031110,regulation of microtubule polymerization or depolymerization|GO:0031111,negative regulation of microtubule polymerization or depolymerization|GO:0031113,regulation of microtubule polymerization|GO:0031115,negative regulation of microtubule polymerization|GO:0048468,cell development|GO:0060322,head development|GO:0007165,signal transduction|GO:0071840,cellular component organization or …	GO:0043229,intracellular organelle|GO:0043228,non-membrane-bounded organelle|GO:0005874,microtubule|GO:0043226,organelle|GO:0005856,cytoskeleton|GO:1903561,extracellular vesicle|GO:0031982,vesicle|GO:0043227,membrane-bounded organelle|GO:0016020,membrane|GO:0031988,membrane-bounded vesicle|GO:0097458,neuron part|GO:0044430,cytoskeletal part|GO:0043005,neuron projection|GO:0005737,cytoplasm|GO:001…	GO:0015631,tubulin binding|GO:0004871,signal transducer activity|GO:0008092,cytoskeletal protein binding|GO:0060089,molecular transducer activity|GO:0005488,binding|GO:0005515,protein binding	hsa05206,MicroRNAs in cancer|hsa04010,MAPK signaling pathway			http://www.uniprot.org/uniprot/P16949	False
UGP2	0.613017430027,1	-0.705999999999,0.0	Q16851	UGP2	GO:0042221,response to chemical|GO:0055086,nucleobase-containing small molecule metabolic process|GO:0052695,cellular glucuronidation|GO:0019438,aromatic compound biosynthetic process|GO:0019752,carboxylic acid metabolic process|GO:0006807,nitrogen compound metabolic process|GO:0043436,oxoacid metabolic process|GO:0034641,cellular nitrogen compound metabolic process|GO:0009165,nucleotide biosynth…	GO:0043231,intracellular membrane-bounded organelle|GO:0005737,cytoplasm|GO:0005829,cytosol|GO:0005622,intracellular|GO:0043230,extracellular organelle|GO:0031982,vesicle|GO:0044421,extracellular region part|GO:0043227,membrane-bounded organelle|GO:0005634,nucleus|GO:0044464,cell part|GO:0044444,cytoplasmic part|GO:0005623,cell|GO:0031988,membrane-bounded vesicle|GO:0043229,intracellular organell…	GO:0005488,binding|GO:0030246,carbohydrate binding|GO:0048029,monosaccharide binding|GO:0000166,nucleotide binding|GO:1901363,heterocyclic compound binding|GO:1901265,nucleoside phosphate binding|GO:0043169,cation binding|GO:0043167,ion binding|GO:0016740,transferase activity|GO:0046872,metal ion binding|GO:0003983,UTP:glucose-1-phosphate uridylyltransferase activity|GO:0042802,identical protein …	hsa01100,Metabolic pathways|hsa00520,Amino sugar and nucleotide sugar metabolism|hsa00040,Pentose and glucuronate interconversions|hsa00052,Galactose metabolism|hsa00500,Starch and sucrose metabolism			http://www.uniprot.org/uniprot/Q16851	False
GRPEL1	0.613867841958,1	-0.703999999999,0.0	Q9HAV7	GRPEL1	GO:0008104,protein localization|GO:0006457,protein folding|GO:0019222,regulation of metabolic process|GO:0051649,establishment of localization in cell|GO:0051641,cellular localization|GO:0007005,mitochondrion organization|GO:0050789,regulation of biological process|GO:0044699,single-organism process|GO:0044267,cellular protein metabolic process|GO:0044260,cellular macromolecule metabolic process|…	GO:0005737,cytoplasm|GO:0043231,intracellular membrane-bounded organelle|GO:0043233,organelle lumen|GO:0044464,cell part|GO:0044444,cytoplasmic part|GO:0031974,membrane-enclosed lumen|GO:0005622,intracellular|GO:0044446,intracellular organelle part|GO:0070013,intracellular organelle lumen|GO:0043229,intracellular organelle|GO:0005739,mitochondrion|GO:0044429,mitochondrial part|GO:0005759,mitochon…	GO:0005488,binding|GO:0005515,protein binding|GO:0030554,adenyl nucleotide binding|GO:0000774,adenyl-nucleotide exchange factor activity|GO:0030234,enzyme regulator activity|GO:0051087,chaperone binding|GO:0051082,unfolded protein binding|GO:0000166,nucleotide binding|GO:0036094,small molecule binding|GO:0042802,identical protein binding|GO:0060590,ATPase regulator activity|GO:0097159,organic cyc…				http://www.uniprot.org/uniprot/Q9HAV7	False
VAPB	0.614293490223,1	-0.703,0.0	O95292	VAPB	GO:0006888,ER to Golgi vesicle-mediated transport|GO:0019220,regulation of phosphate metabolic process|GO:0080090,regulation of primary metabolic process|GO:0019222,regulation of metabolic process|GO:0006900,membrane budding|GO:0061024,membrane organization|GO:0007165,signal transduction|GO:0098771,inorganic ion homeostasis|GO:1901576,organic substance biosynthetic process|GO:0055082,cellular che…	GO:0005783,endoplasmic reticulum|GO:0005789,endoplasmic reticulum membrane|GO:0042175,nuclear outer membrane-endoplasmic reticulum membrane network|GO:0043229,intracellular organelle|GO:0005622,intracellular|GO:0043227,membrane-bounded organelle|GO:0043226,organelle|GO:0031224,intrinsic component of membrane|GO:0070971,endoplasmic reticulum exit site|GO:0031090,organelle membrane|GO:0016021,integ…	GO:0005488,binding|GO:0015631,tubulin binding|GO:0008092,cytoskeletal protein binding|GO:0008017,microtubule binding|GO:0033149,FFAT motif binding|GO:0019899,enzyme binding|GO:0048487,beta-tubulin binding|GO:0044877,macromolecular complex binding|GO:0019904,protein domain specific binding|GO:0005515,protein binding|GO:0032403,protein complex binding|GO:0046983,protein dimerization activity|GO:004…	hsa04979,Cholesterol metabolism			http://www.uniprot.org/uniprot/O95292	False
PSMD8	0.614719433627,1	-0.702000000001,0.0	P48556	PSMD8	GO:0033157,regulation of intracellular protein transport|GO:0008104,protein localization|GO:0032388,positive regulation of intracellular transport|GO:0080090,regulation of primary metabolic process|GO:0019222,regulation of metabolic process|GO:0051049,regulation of transport|GO:0048585,negative regulation of response to stimulus|GO:0048584,positive regulation of response to stimulus|GO:0048583,re…	GO:0022624,proteasome accessory complex|GO:0031974,membrane-enclosed lumen|GO:0043229,intracellular organelle|GO:0043227,membrane-bounded organelle|GO:0043226,organelle|GO:0005737,cytoplasm|GO:0005838,proteasome regulatory particle|GO:0070062,extracellular exosome|GO:0031981,nuclear lumen|GO:0005634,nucleus|GO:0031988,membrane-bounded vesicle|GO:0005654,nucleoplasm|GO:0032991,macromolecular compl…	GO:0005488,binding|GO:0005515,protein binding	hsa03050,Proteasome|hsa05169,Epstein-Barr virus infection			http://www.uniprot.org/uniprot/P48556	False
TFAM	0.616426162732,1	-0.698,0.0	Q00059	TFAM	GO:0080090,regulation of primary metabolic process|GO:0019222,regulation of metabolic process|GO:1901362,organic cyclic compound biosynthetic process|GO:0071840,cellular component organization or biogenesis|GO:0044710,single-organism metabolic process|GO:0044711,single-organism biosynthetic process|GO:0010604,positive regulation of macromolecule metabolic process|GO:0006260,DNA replication|GO:000…	GO:0031974,membrane-enclosed lumen|GO:0043229,intracellular organelle|GO:0043228,non-membrane-bounded organelle|GO:0042645,mitochondrial nucleoid|GO:0043227,membrane-bounded organelle|GO:0009295,nucleoid|GO:0005737,cytoplasm|GO:0005634,nucleus|GO:0005739,mitochondrion|GO:0043226,organelle|GO:0005759,mitochondrial matrix|GO:0043231,intracellular membrane-bounded organelle|GO:0043232,intracellular …	GO:0031072,heat shock protein binding|GO:0001012,RNA polymerase II regulatory region DNA binding|GO:0001159,core promoter proximal region DNA binding|GO:0001077,transcriptional activator activity, RNA polymerase II core promoter proximal region sequence-specific binding|GO:0044877,macromolecular complex binding|GO:0005488,binding|GO:0003676,nucleic acid binding|GO:0003677,DNA binding|GO:1901363,h…	hsa05016,Huntington disease|hsa04371,Apelin signaling pathway			http://www.uniprot.org/uniprot/Q00059	False
NUP160	0.616853584905,1	-0.696999999999,0.0	Q12769	NUP160	GO:0051169,nuclear transport|GO:0051168,nuclear export|GO:0019221,cytokine-mediated signaling pathway|GO:0051049,regulation of transport|GO:0034605,cellular response to heat|GO:0048583,regulation of response to stimulus|GO:0061024,membrane organization|GO:0008104,protein localization|GO:0007165,signal transduction|GO:0007166,cell surface receptor signaling pathway|GO:0009408,response to heat|GO:1…	GO:0016020,membrane|GO:0043232,intracellular non-membrane-bounded organelle|GO:0031975,envelope|GO:0043229,intracellular organelle|GO:0043228,non-membrane-bounded organelle|GO:0043227,membrane-bounded organelle|GO:0043226,organelle|GO:0031224,intrinsic component of membrane|GO:0005737,cytoplasm|GO:0046930,pore complex|GO:0016021,integral component of membrane|GO:0005635,nuclear envelope|GO:000077…	GO:0005215,transporter activity|GO:0005487,nucleocytoplasmic transporter activity|GO:0005488,binding|GO:0005515,protein binding|GO:0017056,structural constituent of nuclear pore|GO:0005198,structural molecule activity	hsa03013,RNA transport			http://www.uniprot.org/uniprot/Q12769	False
UCHL3	0.619424348892,1	-0.691,0.0	Q5TBK7	UCHL3	GO:0044248,cellular catabolic process|GO:0043632,modification-dependent macromolecule catabolic process|GO:0044267,cellular protein metabolic process|GO:1901575,organic substance catabolic process|GO:0044265,cellular macromolecule catabolic process|GO:0044260,cellular macromolecule metabolic process|GO:0070647,protein modification by small protein conjugation or removal|GO:0070646,protein modific…	GO:0044464,cell part|GO:0005623,cell|GO:0005622,intracellular	GO:0016787,hydrolase activity|GO:0019783,ubiquitin-like protein-specific protease activity|GO:0004843,thiol-dependent ubiquitin-specific protease activity|GO:0003824,catalytic activity|GO:0070011,peptidase activity, acting on L-amino acid peptides|GO:0008234,cysteine-type peptidase activity|GO:0008233,peptidase activity|GO:0036459,thiol-dependent ubiquitinyl hydrolase activity|GO:0101005,ubiquiti…				http://www.uniprot.org/uniprot/Q5TBK7	False
PPP2R2D	0.619853849969,1	-0.690000000001,0.0	Q66LE6	PPP2R2D	GO:0019220,regulation of phosphate metabolic process|GO:0080090,regulation of primary metabolic process|GO:0019222,regulation of metabolic process|GO:0016311,dephosphorylation|GO:0010921,regulation of phosphatase activity|GO:0031323,regulation of cellular metabolic process|GO:1903047,mitotic cell cycle process|GO:0044770,cell cycle phase transition|GO:0034047,regulation of protein phosphatase typ…	GO:0043234,protein complex|GO:0005737,cytoplasm|GO:0008287,protein serine/threonine phosphatase complex|GO:0032991,macromolecular complex|GO:0000159,protein phosphatase type 2A complex|GO:1903293,phosphatase complex|GO:0044464,cell part|GO:0005623,cell|GO:0005622,intracellular|GO:0044424,intracellular part|GO:1902494,catalytic complex|GO:0005829,cytosol|GO:0044444,cytoplasmic part	GO:0019888,protein phosphatase regulator activity|GO:0019208,phosphatase regulator activity|GO:0008601,protein phosphatase type 2A regulator activity|GO:0098772,molecular function regulator|GO:0030234,enzyme regulator activity|GO:0016787,hydrolase activity|GO:0016791,phosphatase activity|GO:0004722,protein serine/threonine phosphatase activity|GO:0004721,phosphoprotein phosphatase activity|GO:004…	hsa04530,Tight junction|hsa05160,Hepatitis C|hsa05142,Chagas disease|hsa04071,Sphingolipid signaling pathway|hsa03015,mRNA surveillance pathway|hsa04390,Hippo signaling pathway|hsa05165,Human papillomavirus infection|hsa04728,Dopaminergic synapse|hsa04152,AMPK signaling pathway|hsa04261,Adrenergic signaling in cardiomyocytes|hsa04151,PI3K-Akt signaling pathway			http://www.uniprot.org/uniprot/Q66LE6	False
UQCRH	0.624165274451,1	-0.68,0.0	P07919	UQCRH	GO:0051234,establishment of localization|GO:1902600,hydrogen ion transmembrane transport|GO:0009141,nucleoside triphosphate metabolic process|GO:0009144,purine nucleoside triphosphate metabolic process|GO:0009167,purine ribonucleoside monophosphate metabolic process|GO:0034641,cellular nitrogen compound metabolic process|GO:0009060,aerobic respiration|GO:0044281,small molecule metabolic process|G…	GO:0044464,cell part|GO:0031975,envelope|GO:0043229,intracellular organelle|GO:0043227,membrane-bounded organelle|GO:0043226,organelle|GO:0005737,cytoplasm|GO:0031090,organelle membrane|GO:0016020,membrane|GO:0005740,mitochondrial envelope|GO:0005739,mitochondrion|GO:0044455,mitochondrial membrane part|GO:0031967,organelle envelope|GO:0031966,mitochondrial membrane|GO:0043231,intracellular membra…	GO:0022891,substrate-specific transmembrane transporter activity|GO:0022890,inorganic cation transmembrane transporter activity|GO:0022892,substrate-specific transporter activity|GO:0005215,transporter activity|GO:0008324,cation transmembrane transporter activity|GO:0008121,ubiquinol-cytochrome-c reductase activity|GO:0022857,transmembrane transporter activity|GO:0015075,ion transmembrane transpo…	hsa00190,Oxidative phosphorylation|hsa04714,Thermogenesis|hsa01100,Metabolic pathways|hsa04260,Cardiac muscle contraction|hsa05012,Parkinson disease|hsa05016,Huntington disease|hsa05010,Alzheimer disease|hsa04932,Non-alcoholic fatty liver disease			http://www.uniprot.org/uniprot/P07919	False
SFN	0.625031151293,0.524858341812	-0.677999999999,-0.929999999999	P31947	SFN	GO:2001235,positive regulation of apoptotic signaling pathway|GO:0051169,nuclear transport|GO:0043549,regulation of kinase activity|GO:0019220,regulation of phosphate metabolic process|GO:0080090,regulation of primary metabolic process|GO:0019222,regulation of metabolic process|GO:2001233,regulation of apoptotic signaling pathway|GO:0051049,regulation of transport|GO:0032386,regulation of intrace…	GO:0043229,intracellular organelle|GO:0043227,membrane-bounded organelle|GO:0043226,organelle|GO:0005737,cytoplasm|GO:0070062,extracellular exosome|GO:0016023,cytoplasmic, membrane-bounded vesicle|GO:0031410,cytoplasmic vesicle|GO:0005634,nucleus|GO:0016020,membrane|GO:0031988,membrane-bounded vesicle|GO:0044433,cytoplasmic vesicle part|GO:0005615,extracellular space|GO:0031982,vesicle|GO:0030659…	GO:0019210,kinase inhibitor activity|GO:0019207,kinase regulator activity|GO:0019887,protein kinase regulator activity|GO:0019901,protein kinase binding|GO:0008426,protein kinase C inhibitor activity|GO:0051219,phosphoprotein binding|GO:0019899,enzyme binding|GO:0004860,protein kinase inhibitor activity|GO:0019900,kinase binding|GO:0019904,protein domain specific binding|GO:0005515,protein bindin…	hsa04110,Cell cycle|hsa04960,Aldosterone-regulated sodium reabsorption|hsa04115,p53 signaling pathway			http://www.uniprot.org/uniprot/P31947	False
XPO1	0.62676651022,1	-0.674000000001,0.0	O14980	XPO1	GO:0033157,regulation of intracellular protein transport|GO:0051169,nuclear transport|GO:0051168,nuclear export|GO:0080090,regulation of primary metabolic process|GO:0019222,regulation of metabolic process|GO:0051049,regulation of transport|GO:0048585,negative regulation of response to stimulus|GO:0048583,regulation of response to stimulus|GO:0008104,protein localization|GO:0007165,signal transdu…	GO:0016020,membrane|GO:0031974,membrane-enclosed lumen|GO:0031975,envelope|GO:0042175,nuclear outer membrane-endoplasmic reticulum membrane network|GO:0043229,intracellular organelle|GO:0043228,non-membrane-bounded organelle|GO:0043227,membrane-bounded organelle|GO:0043226,organelle|GO:0005737,cytoplasm|GO:0016604,nuclear body|GO:0031090,organelle membrane|GO:0031981,nuclear lumen|GO:0005730,nucl…	GO:0008565,protein transporter activity|GO:0022892,substrate-specific transporter activity|GO:0005515,protein binding|GO:0005215,transporter activity|GO:0008536,Ran GTPase binding|GO:0019899,enzyme binding|GO:0017016,Ras GTPase binding|GO:0031267,small GTPase binding|GO:0051020,GTPase binding|GO:0003723,RNA binding|GO:0003676,nucleic acid binding|GO:0097159,organic cyclic compound binding|GO:0005…	hsa05164,Influenza A|hsa03008,Ribosome biogenesis in eukaryotes|hsa05166,Human T-cell leukemia virus 1 infection|hsa03013,RNA transport			http://www.uniprot.org/uniprot/O14980	False
RTCB	0.628071190572,1	-0.670999999999,0.0	Q9Y3I0	RTCB	GO:0061458,reproductive system development|GO:0090304,nucleic acid metabolic process|GO:0009790,embryo development|GO:0034641,cellular nitrogen compound metabolic process|GO:0009792,embryo development ending in birth or egg hatching|GO:0034660,ncRNA metabolic process|GO:0008033,tRNA processing|GO:0034470,ncRNA processing|GO:0007275,multicellular organism development|GO:0044699,single-organism pro…	GO:0072669,tRNA-splicing ligase complex|GO:0005635,nuclear envelope|GO:0005783,endoplasmic reticulum|GO:0005789,endoplasmic reticulum membrane|GO:0042175,nuclear outer membrane-endoplasmic reticulum membrane network|GO:0043229,intracellular organelle|GO:0043227,membrane-bounded organelle|GO:0043226,organelle|GO:0005737,cytoplasm|GO:0031090,organelle membrane|GO:0005634,nucleus|GO:0016020,membrane…	GO:0017166,vinculin binding|GO:0035639,purine ribonucleoside triphosphate binding|GO:0003972,RNA ligase (ATP) activity|GO:0005488,binding|GO:0003676,nucleic acid binding|GO:0016886,ligase activity, forming phosphoric ester bonds|GO:0043167,ion binding|GO:1901363,heterocyclic compound binding|GO:1901265,nucleoside phosphate binding|GO:0001882,nucleoside binding|GO:0043168,anion binding|GO:0043169,…				http://www.uniprot.org/uniprot/Q9Y3I0	False
CNN3	0.628506687261,1	-0.67,0.0	Q15417	CNN3	GO:0009892,negative regulation of metabolic process|GO:0031032,actomyosin structure organization|GO:0019222,regulation of metabolic process|GO:0030154,cell differentiation|GO:0030036,actin cytoskeleton organization|GO:0050789,regulation of biological process|GO:0044699,single-organism process|GO:0043462,regulation of ATPase activity|GO:0051346,negative regulation of hydrolase activity|GO:0048869,…	GO:0015629,actin cytoskeleton|GO:0030425,dendrite|GO:0043229,intracellular organelle|GO:0043228,non-membrane-bounded organelle|GO:0045202,synapse|GO:0005924,cell-substrate adherens junction|GO:0005925,focal adhesion|GO:0043226,organelle|GO:0030054,cell junction|GO:0030055,cell-substrate junction|GO:0005856,cytoskeleton|GO:0044309,neuron spine|GO:0097458,neuron part|GO:0044456,synapse part|GO:0043…	GO:0015631,tubulin binding|GO:0008092,cytoskeletal protein binding|GO:0008017,microtubule binding|GO:0003779,actin binding|GO:0044877,macromolecular complex binding|GO:0005516,calmodulin binding|GO:0005515,protein binding|GO:0032403,protein complex binding|GO:0005488,binding|GO:0098631,protein binding involved in cell adhesion|GO:0098632,protein binding involved in cell-cell adhesion|GO:0045296,c…				http://www.uniprot.org/uniprot/Q15417	False
GNL3	0.629814989974,0.516557193842	-0.666999999999,-0.953	Q9BVP2	GNL3	GO:0042127,regulation of cell proliferation|GO:0032774,RNA biosynthetic process|GO:0009893,positive regulation of metabolic process|GO:0019222,regulation of metabolic process|GO:0031328,positive regulation of cellular biosynthetic process|GO:0031326,regulation of cellular biosynthetic process|GO:0031325,positive regulation of cellular metabolic process|GO:0051173,positive regulation of nitrogen c…	GO:0031974,membrane-enclosed lumen|GO:0043229,intracellular organelle|GO:0043228,non-membrane-bounded organelle|GO:0043227,membrane-bounded organelle|GO:0043226,organelle|GO:0005615,extracellular space|GO:0031981,nuclear lumen|GO:0005730,nucleolus|GO:0005634,nucleus|GO:0016020,membrane|GO:0005654,nucleoplasm|GO:0043231,intracellular membrane-bounded organelle|GO:0043232,intracellular non-membrane…	GO:0035639,purine ribonucleoside triphosphate binding|GO:0005488,binding|GO:0003676,nucleic acid binding|GO:0043167,ion binding|GO:1901363,heterocyclic compound binding|GO:0001883,purine nucleoside binding|GO:0001882,nucleoside binding|GO:0043168,anion binding|GO:0016462,pyrophosphatase activity|GO:0000166,nucleotide binding|GO:0032561,guanyl ribonucleotide binding|GO:1901265,nucleoside phosphate…	hsa03008,Ribosome biogenesis in eukaryotes			http://www.uniprot.org/uniprot/Q9BVP2	False
PRPF8	0.629814989974,1	-0.666999999999,0.0	Q6P2Q9	PRPF8	GO:0022607,cellular component assembly|GO:0000244,spliceosomal tri-snRNP complex assembly|GO:0043933,macromolecular complex subunit organization|GO:0090304,nucleic acid metabolic process|GO:0034641,cellular nitrogen compound metabolic process|GO:0006807,nitrogen compound metabolic process|GO:0044237,cellular metabolic process|GO:0034622,cellular macromolecular complex assembly|GO:0071840,cellular…	GO:0031974,membrane-enclosed lumen|GO:0043229,intracellular organelle|GO:0043227,membrane-bounded organelle|GO:0043226,organelle|GO:0016607,nuclear speck|GO:0044446,intracellular organelle part|GO:0016604,nuclear body|GO:0031981,nuclear lumen|GO:0005634,nucleus|GO:0016020,membrane|GO:0030529,intracellular ribonucleoprotein complex|GO:0005654,nucleoplasm|GO:0044451,nucleoplasm part|GO:0071013,cata…	GO:0005488,binding|GO:0036002,pre-mRNA binding|GO:0000386,second spliceosomal transesterification activity|GO:0030619,U1 snRNA binding|GO:0005515,protein binding|GO:0097157,pre-mRNA intronic binding|GO:0030620,U2 snRNA binding|GO:0030623,U5 snRNA binding|GO:0031593,polyubiquitin binding|GO:0032182,ubiquitin-like protein binding|GO:1901363,heterocyclic compound binding|GO:0003824,catalytic activit…	hsa03040,Spliceosome			http://www.uniprot.org/uniprot/Q6P2Q9	False
DDX3X	0.630688704416,0.660211420508	-0.664999999999,-0.598999999999	O00571	DDX3X	GO:2001234,negative regulation of apoptotic signaling pathway|GO:0080090,regulation of primary metabolic process|GO:0019222,regulation of metabolic process|GO:2001233,regulation of apoptotic signaling pathway|GO:0048585,negative regulation of response to stimulus|GO:0019058,viral life cycle|GO:0048583,regulation of response to stimulus|GO:0001816,cytokine production|GO:0007165,signal transduction…	GO:0035770,ribonucleoprotein granule|GO:0022627,cytosolic small ribosomal subunit|GO:0044421,extracellular region part|GO:0031974,membrane-enclosed lumen|GO:0031975,envelope|GO:0043229,intracellular organelle|GO:0005840,ribosome|GO:0036464,cytoplasmic ribonucleoprotein granule|GO:0022626,cytosolic ribosome|GO:0043228,non-membrane-bounded organelle|GO:0030529,intracellular ribonucleoprotein comple…	GO:0003676,nucleic acid binding|GO:0008026,ATP-dependent helicase activity|GO:0008143,poly(A) binding|GO:0044877,macromolecular complex binding|GO:0005488,binding|GO:0016887,ATPase activity|GO:0003677,DNA binding|GO:0003678,DNA helicase activity|GO:0008186,RNA-dependent ATPase activity|GO:0031369,translation initiation factor binding|GO:0048027,mRNA 5'-UTR binding|GO:1901363,heterocyclic compound…	hsa05203,Viral carcinogenesis|hsa05161,Hepatitis B|hsa04622,RIG-I-like receptor signaling pathway			http://www.uniprot.org/uniprot/O00571	False
GARS	0.632878296985,0.636397467638	-0.66,-0.652	P41250	GARS	GO:0044238,primary metabolic process|GO:0019752,carboxylic acid metabolic process|GO:0090304,nucleic acid metabolic process|GO:0034654,nucleobase-containing compound biosynthetic process|GO:0034641,cellular nitrogen compound metabolic process|GO:0009165,nucleotide biosynthetic process|GO:0006807,nitrogen compound metabolic process|GO:0044281,small molecule metabolic process|GO:0034645,cellular ma…	GO:0031974,membrane-enclosed lumen|GO:0030424,axon|GO:0043229,intracellular organelle|GO:0043227,membrane-bounded organelle|GO:0043226,organelle|GO:0005737,cytoplasm|GO:0042995,cell projection|GO:0070062,extracellular exosome|GO:0031981,nuclear lumen|GO:0016023,cytoplasmic, membrane-bounded vesicle|GO:0031410,cytoplasmic vesicle|GO:0005634,nucleus|GO:0005739,mitochondrion|GO:0031988,membrane-boun…	GO:0035639,purine ribonucleoside triphosphate binding|GO:0005488,binding|GO:0000166,nucleotide binding|GO:1901363,heterocyclic compound binding|GO:1901265,nucleoside phosphate binding|GO:0001882,nucleoside binding|GO:0043168,anion binding|GO:0004812,aminoacyl-tRNA ligase activity|GO:0043167,ion binding|GO:0001883,purine nucleoside binding|GO:0032549,ribonucleoside binding|GO:0017076,purine nucleo…	hsa00970,Aminoacyl-tRNA biosynthesis			http://www.uniprot.org/uniprot/P41250	False
RPL30	0.633756261017,1	-0.658,0.0	P62888	RPL30	GO:0008104,protein localization|GO:0061024,membrane organization|GO:1901362,organic cyclic compound biosynthetic process|GO:1901360,organic cyclic compound metabolic process|GO:1901361,organic cyclic compound catabolic process|GO:0070727,cellular macromolecule localization|GO:0043043,peptide biosynthetic process|GO:0044419,interspecies interaction between organisms|GO:0019058,viral life cycle|GO:…	GO:0015934,large ribosomal subunit|GO:0022625,cytosolic large ribosomal subunit|GO:0043229,intracellular organelle|GO:0043228,non-membrane-bounded organelle|GO:0022626,cytosolic ribosome|GO:0005924,cell-substrate adherens junction|GO:0005925,focal adhesion|GO:0043227,membrane-bounded organelle|GO:0043226,organelle|GO:0030054,cell junction|GO:0030055,cell-substrate junction|GO:0005737,cytoplasm|GO…	GO:0005515,protein binding|GO:0097159,organic cyclic compound binding|GO:0044822,poly(A) RNA binding|GO:0005198,structural molecule activity|GO:0003735,structural constituent of ribosome|GO:0003723,RNA binding|GO:0003676,nucleic acid binding|GO:1901363,heterocyclic compound binding|GO:0005488,binding|GO:0035368,selenocysteine insertion sequence binding|GO:0003729,mRNA binding	hsa03010,Ribosome			http://www.uniprot.org/uniprot/P62888	False
PRPF19	0.63463544301,1	-0.656,0.0	Q9UMS4	PRPF19	GO:0044238,primary metabolic process|GO:0000244,spliceosomal tri-snRNP complex assembly|GO:0080090,regulation of primary metabolic process|GO:0019222,regulation of metabolic process|GO:0050685,positive regulation of mRNA processing|GO:0050684,regulation of mRNA processing|GO:0051603,proteolysis involved in cellular protein catabolic process|GO:0048468,cell development|GO:0008104,protein localizat…	GO:0016020,membrane|GO:0005657,replication fork|GO:0071006,U2-type catalytic step 1 spliceosome|GO:0031974,membrane-enclosed lumen|GO:0043229,intracellular organelle|GO:0043228,non-membrane-bounded organelle|GO:0044430,cytoskeletal part|GO:0000228,nuclear chromosome|GO:0005622,intracellular|GO:0043227,membrane-bounded organelle|GO:0043226,organelle|GO:0016607,nuclear speck|GO:0016604,nuclear body…	GO:0019787,ubiquitin-like protein transferase activity|GO:0034450,ubiquitin-ubiquitin ligase activity|GO:0061630,ubiquitin protein ligase activity|GO:0016874,ligase activity|GO:0003824,catalytic activity|GO:0016740,transferase activity|GO:0005488,binding|GO:0005515,protein binding|GO:0004842,ubiquitin-protein transferase activity|GO:0042802,identical protein binding|GO:0061659,ubiquitin-like prot…	hsa03040,Spliceosome|hsa04120,Ubiquitin mediated proteolysis			http://www.uniprot.org/uniprot/Q9UMS4	False
PNP	0.63463544301,1	-0.656,0.0	P00491	PNP	GO:0032623,interleukin-2 production|GO:0008104,protein localization|GO:0034112,positive regulation of homotypic cell-cell adhesion|GO:0051234,establishment of localization|GO:0046638,positive regulation of alpha-beta T cell differentiation|GO:0046637,regulation of alpha-beta T cell differentiation|GO:0046635,positive regulation of alpha-beta T cell activation|GO:0046634,regulation of alpha-beta T…	GO:0043229,intracellular organelle|GO:0043228,non-membrane-bounded organelle|GO:0043227,membrane-bounded organelle|GO:0043226,organelle|GO:0005856,cytoskeleton|GO:0031982,vesicle|GO:0005634,nucleus|GO:0031988,membrane-bounded vesicle|GO:0005737,cytoplasm|GO:1903561,extracellular vesicle|GO:0070062,extracellular exosome|GO:0043230,extracellular organelle|GO:0043231,intracellular membrane-bounded o…	GO:0043168,anion binding|GO:0097367,carbohydrate derivative binding|GO:0004731,purine-nucleoside phosphorylase activity|GO:0002054,nucleobase binding|GO:0097159,organic cyclic compound binding|GO:0008144,drug binding|GO:0036094,small molecule binding|GO:0003824,catalytic activity|GO:0016740,transferase activity|GO:0005488,binding|GO:0016757,transferase activity, transferring glycosyl groups|GO:00…	hsa00760,Nicotinate and nicotinamide metabolism|hsa01100,Metabolic pathways|hsa00240,Pyrimidine metabolism|hsa00230,Purine metabolism		D04245,Forodesine hydrochloride (JAN/USAN)|D06596,Forodesine (USAN/INN); Fodosine (TN)|D10431,Ulodesine (USAN)|D10432,Ulodesine succinate (USAN); Ulodesine hemisuccinate monohydrate	http://www.uniprot.org/uniprot/P00491	False
HNRNPA0	0.635075491269,0.501735874255	-0.655000000001,-0.994999999999	Q13151	HNRNPA0	GO:0006954,inflammatory response|GO:0008152,metabolic process|GO:0019222,regulation of metabolic process|GO:0090304,nucleic acid metabolic process|GO:0034641,cellular nitrogen compound metabolic process|GO:0006807,nitrogen compound metabolic process|GO:0044237,cellular metabolic process|GO:0070935,3'-UTR-mediated mRNA stabilization|GO:0032496,response to lipopolysaccharide|GO:0043170,macromolecul…	GO:0044446,intracellular organelle part|GO:0032991,macromolecular complex|GO:0043231,intracellular membrane-bounded organelle|GO:0031981,nuclear lumen|GO:0043233,organelle lumen|GO:0005634,nucleus|GO:0044464,cell part|GO:0031974,membrane-enclosed lumen|GO:0030529,intracellular ribonucleoprotein complex|GO:0005654,nucleoplasm|GO:0070013,intracellular organelle lumen|GO:0043229,intracellular organe…	GO:0036094,small molecule binding|GO:0005515,protein binding|GO:0019901,protein kinase binding|GO:0097159,organic cyclic compound binding|GO:0044822,poly(A) RNA binding|GO:0019899,enzyme binding|GO:0000166,nucleotide binding|GO:0017091,AU-rich element binding|GO:0019900,kinase binding|GO:0003723,RNA binding|GO:0003676,nucleic acid binding|GO:1901363,heterocyclic compound binding|GO:1901265,nucleo…				http://www.uniprot.org/uniprot/Q13151	False
ADRM1	0.635956503372,1	-0.653,0.0	Q16186	ADRM1	GO:0022607,cellular component assembly|GO:0032774,RNA biosynthetic process|GO:0080090,regulation of primary metabolic process|GO:0019222,regulation of metabolic process|GO:0070271,protein complex biogenesis|GO:0043933,macromolecular complex subunit organization|GO:0031325,positive regulation of cellular metabolic process|GO:0031323,regulation of cellular metabolic process|GO:0090304,nucleic acid …	GO:0031974,membrane-enclosed lumen|GO:0043229,intracellular organelle|GO:0071944,cell periphery|GO:0031226,intrinsic component of plasma membrane|GO:0043226,organelle|GO:0031224,intrinsic component of membrane|GO:0005737,cytoplasm|GO:0031981,nuclear lumen|GO:0043227,membrane-bounded organelle|GO:0016021,integral component of membrane|GO:0016020,membrane|GO:0005654,nucleoplasm|GO:0044459,plasma me…	GO:0070628,proteasome binding|GO:0005515,protein binding|GO:0030234,enzyme regulator activity|GO:0061134,peptidase regulator activity|GO:0061133,endopeptidase activator activity|GO:0019899,enzyme binding|GO:0032403,protein complex binding|GO:0044877,macromolecular complex binding|GO:0008047,enzyme activator activity|GO:0002020,protease binding|GO:0016504,peptidase activator activity|GO:0098772,mo…	hsa03050,Proteasome|hsa05169,Epstein-Barr virus infection			http://www.uniprot.org/uniprot/Q16186	False
IQGAP1	0.636397467638,1	-0.652,0.0	P46940	IQGAP1	GO:0090087,regulation of peptide transport|GO:0008104,protein localization|GO:0019220,regulation of phosphate metabolic process|GO:0080090,regulation of primary metabolic process|GO:0019222,regulation of metabolic process|GO:0048588,developmental cell growth|GO:0060429,epithelium development|GO:0051049,regulation of transport|GO:0048468,cell development|GO:0007165,signal transduction|GO:0007166,c…	GO:0019897,extrinsic component of plasma membrane|GO:0035770,ribonucleoprotein granule|GO:0015629,actin cytoskeleton|GO:0044464,cell part|GO:0030427,site of polarized growth|GO:0030426,growth cone|GO:0031974,membrane-enclosed lumen|GO:0019898,extrinsic component of membrane|GO:0043229,intracellular organelle|GO:0043228,non-membrane-bounded organelle|GO:0036464,cytoplasmic ribonucleoprotein granul…	GO:0005488,binding|GO:0019207,kinase regulator activity|GO:0019209,kinase activator activity|GO:0017048,Rho GTPase binding|GO:0031267,small GTPase binding|GO:0051020,GTPase binding|GO:0044877,macromolecular complex binding|GO:0008047,enzyme activator activity|GO:0004857,enzyme inhibitor activity|GO:0098772,molecular function regulator|GO:0043168,anion binding|GO:0043169,cation binding|GO:0019900,…	hsa05205,Proteoglycans in cancer|hsa04520,Adherens junction|hsa04810,Regulation of actin cytoskeleton			http://www.uniprot.org/uniprot/P46940	False
ECHDC1	0.639936206922,1	-0.644,0.0	J3KP84	ECHDC1	GO:0008152,metabolic process		GO:0003824,catalytic activity				http://www.uniprot.org/uniprot/J3KP84	False
PSMD1	0.641268301381,1	-0.641,0.0	Q99460	PSMD1	GO:0080090,regulation of primary metabolic process|GO:0019222,regulation of metabolic process|GO:0048585,negative regulation of response to stimulus|GO:0048584,positive regulation of response to stimulus|GO:0048583,regulation of response to stimulus|GO:0031349,positive regulation of defense response|GO:0030111,regulation of Wnt signaling pathway|GO:0007165,signal transduction|GO:0007166,cell surf…	GO:0022624,proteasome accessory complex|GO:0031974,membrane-enclosed lumen|GO:0043229,intracellular organelle|GO:0043227,membrane-bounded organelle|GO:0043226,organelle|GO:0005737,cytoplasm|GO:0005838,proteasome regulatory particle|GO:0070062,extracellular exosome|GO:0031981,nuclear lumen|GO:0005634,nucleus|GO:0016020,membrane|GO:0031988,membrane-bounded vesicle|GO:0005654,nucleoplasm|GO:0032991,…	GO:0030234,enzyme regulator activity|GO:0098772,molecular function regulator|GO:0016787,hydrolase activity|GO:0004175,endopeptidase activity|GO:0003824,catalytic activity|GO:0070011,peptidase activity, acting on L-amino acid peptides|GO:0008233,peptidase activity|GO:0031625,ubiquitin protein ligase binding|GO:0044389,ubiquitin-like protein ligase binding|GO:0005515,protein binding|GO:0019899,enzy…	hsa03050,Proteasome|hsa05169,Epstein-Barr virus infection			http://www.uniprot.org/uniprot/Q99460	False
HIST1H2BC	0.641712948781,0.26425451014	-0.640000000001,-1.92	P62807	HIST1H2BE	GO:0034728,nucleosome organization|GO:0071103,DNA conformation change|GO:0022607,cellular component assembly|GO:0019730,antimicrobial humoral response|GO:0070271,protein complex biogenesis|GO:0043933,macromolecular complex subunit organization|GO:0016043,cellular component organization|GO:0031497,chromatin assembly|GO:0034622,cellular macromolecular complex assembly|GO:0071840,cellular component …	GO:0031974,membrane-enclosed lumen|GO:0044815,DNA packaging complex|GO:0043229,intracellular organelle|GO:0043228,non-membrane-bounded organelle|GO:0000785,chromatin|GO:0000786,nucleosome|GO:0000788,nuclear nucleosome|GO:0000228,nuclear chromosome|GO:0043227,membrane-bounded organelle|GO:0043226,organelle|GO:0070062,extracellular exosome|GO:0031981,nuclear lumen|GO:0005615,extracellular space|GO:…	GO:0003676,nucleic acid binding|GO:0097159,organic cyclic compound binding|GO:0005488,binding|GO:0005515,protein binding|GO:0003677,DNA binding|GO:0046983,protein dimerization activity|GO:0046982,protein heterodimerization activity|GO:1901363,heterocyclic compound binding|GO:0042802,identical protein binding	hsa05322,Systemic lupus erythematosus|hsa05203,Viral carcinogenesis|hsa05034,Alcoholism			http://www.uniprot.org/uniprot/P62807	False
BSG	0.642157904495,1	-0.638999999999,0.0	P35613	BSG	GO:0008104,protein localization|GO:0007599,hemostasis|GO:0007596,blood coagulation|GO:0061024,membrane organization|GO:0007009,plasma membrane organization|GO:0007165,signal transduction|GO:0007166,cell surface receptor signaling pathway|GO:0090002,establishment of protein localization to plasma membrane|GO:0071840,cellular component organization or biogenesis|GO:0044710,single-organism metabolic…	GO:0005887,integral component of plasma membrane|GO:0044421,extracellular region part|GO:0048770,pigment granule|GO:0002080,acrosomal membrane|GO:0043229,intracellular organelle|GO:0071944,cell periphery|GO:0001669,acrosomal vesicle|GO:0005924,cell-substrate adherens junction|GO:0005925,focal adhesion|GO:0043227,membrane-bounded organelle|GO:0043226,organelle|GO:0030054,cell junction|GO:0030055,c…	GO:0030246,carbohydrate binding|GO:0005488,binding|GO:0005515,protein binding|GO:0005537,mannose binding|GO:0048029,monosaccharide binding|GO:0022891,substrate-specific transmembrane transporter activity|GO:0036094,small molecule binding|GO:0022892,substrate-specific transporter activity|GO:0005342,organic acid transmembrane transporter activity|GO:0008028,monocarboxylic acid transmembrane transp…				http://www.uniprot.org/uniprot/P35613	False
TUBAL3	0.643048741715,0.577542892277	-0.637000000001,-0.791999999999	A6NHL2	TUBAL3	GO:0051258,protein polymerization|GO:0007017,microtubule-based process|GO:0071822,protein complex subunit organization|GO:0070271,protein complex biogenesis|GO:0043933,macromolecular complex subunit organization|GO:0006461,protein complex assembly|GO:0016043,cellular component organization|GO:0065003,macromolecular complex assembly|GO:0022607,cellular component assembly|GO:0044763,single-organism…	GO:0005856,cytoskeleton|GO:0043234,protein complex|GO:0015630,microtubule cytoskeleton|GO:0043228,non-membrane-bounded organelle|GO:0043232,intracellular non-membrane-bounded organelle|GO:0044464,cell part|GO:0005623,cell|GO:0005737,cytoplasm|GO:0044446,intracellular organelle part|GO:0043229,intracellular organelle|GO:0044430,cytoskeletal part|GO:0044424,intracellular part|GO:0032991,macromolecu…	GO:0005200,structural constituent of cytoskeleton|GO:0035639,purine ribonucleoside triphosphate binding|GO:0005488,binding|GO:0005198,structural molecule activity|GO:1901363,heterocyclic compound binding|GO:1901265,nucleoside phosphate binding|GO:0001882,nucleoside binding|GO:0043168,anion binding|GO:0016462,pyrophosphatase activity|GO:0000166,nucleotide binding|GO:0032561,guanyl ribonucleotide b…	hsa04530,Tight junction|hsa04210,Apoptosis|hsa05130,Pathogenic Escherichia coli infection|hsa04145,Phagosome|hsa04540,Gap junction			http://www.uniprot.org/uniprot/A6NHL2	False
PSMD12	0.64376037459,1	-0.717,0.0	O00232	PSMD12	GO:0080090,regulation of primary metabolic process|GO:0019222,regulation of metabolic process|GO:0048585,negative regulation of response to stimulus|GO:0048584,positive regulation of response to stimulus|GO:0048583,regulation of response to stimulus|GO:0031349,positive regulation of defense response|GO:0030111,regulation of Wnt signaling pathway|GO:0007165,signal transduction|GO:0007166,cell surf…	GO:0022624,proteasome accessory complex|GO:0031974,membrane-enclosed lumen|GO:0043229,intracellular organelle|GO:0043227,membrane-bounded organelle|GO:0043226,organelle|GO:0005737,cytoplasm|GO:0005838,proteasome regulatory particle|GO:0070062,extracellular exosome|GO:0031981,nuclear lumen|GO:0005634,nucleus|GO:0016020,membrane|GO:0031988,membrane-bounded vesicle|GO:0005654,nucleoplasm|GO:0032991,…	GO:0005488,binding|GO:0005515,protein binding	hsa03050,Proteasome|hsa05169,Epstein-Barr virus infection			http://www.uniprot.org/uniprot/O00232	False
RPL13A	0.645281245226,0.511923450214	-0.632,-0.966000000001	Q8J015	RPL13A	GO:0044249,cellular biosynthetic process|GO:0034641,cellular nitrogen compound metabolic process|GO:0006807,nitrogen compound metabolic process|GO:0034645,cellular macromolecule biosynthetic process|GO:1901576,organic substance biosynthetic process|GO:0044267,cellular protein metabolic process|GO:0044260,cellular macromolecule metabolic process|GO:0043043,peptide biosynthetic process|GO:0071704,o…	GO:0005737,cytoplasm|GO:0005622,intracellular|GO:0015934,large ribosomal subunit|GO:0005840,ribosome|GO:0043232,intracellular non-membrane-bounded organelle|GO:0044464,cell part|GO:0044444,cytoplasmic part|GO:0005623,cell|GO:0044391,ribosomal subunit|GO:0044446,intracellular organelle part|GO:0043229,intracellular organelle|GO:0043228,non-membrane-bounded organelle|GO:0044424,intracellular part|G…	GO:0003735,structural constituent of ribosome|GO:0005198,structural molecule activity	hsa03010,Ribosome			http://www.uniprot.org/uniprot/Q8J015	False
VRK1	0.646624465944,1	-0.628999999999,0.0	Q99986	VRK1	GO:0061024,membrane organization|GO:0007165,signal transduction|GO:0007166,cell surface receptor signaling pathway|GO:0071840,cellular component organization or biogenesis|GO:0044710,single-organism metabolic process|GO:0048869,cellular developmental process|GO:0090166,Golgi disassembly|GO:0010256,endomembrane system organization|GO:0018210,peptidyl-threonine modification|GO:0007084,mitotic nucle…	GO:0031974,membrane-enclosed lumen|GO:0043229,intracellular organelle|GO:0043228,non-membrane-bounded organelle|GO:0005622,intracellular|GO:0043227,membrane-bounded organelle|GO:0043226,organelle|GO:0005856,cytoskeleton|GO:0031984,organelle subcompartment|GO:0031981,nuclear lumen|GO:0005730,nucleolus|GO:0005634,nucleus|GO:0005654,nucleoplasm|GO:0044431,Golgi apparatus part|GO:0044430,cytoskeletal…	GO:0042393,histone binding|GO:0035639,purine ribonucleoside triphosphate binding|GO:0019899,enzyme binding|GO:0031491,nucleosome binding|GO:0031493,nucleosomal histone binding|GO:0044877,macromolecular complex binding|GO:0004672,protein kinase activity|GO:0043167,ion binding|GO:1901363,heterocyclic compound binding|GO:0001883,purine nucleoside binding|GO:0001882,nucleoside binding|GO:0043168,anio…				http://www.uniprot.org/uniprot/Q99986	False
ACO2	0.647072827241,0.550570799049	-0.628000000001,-0.861	Q99798	ACO2	GO:0019752,carboxylic acid metabolic process|GO:0006099,tricarboxylic acid cycle|GO:0009060,aerobic respiration|GO:0044281,small molecule metabolic process|GO:0006091,generation of precursor metabolites and energy|GO:0072350,tricarboxylic acid metabolic process|GO:0044699,single-organism process|GO:0044710,single-organism metabolic process|GO:0071704,organic substance metabolic process|GO:0045333…	GO:0005737,cytoplasm|GO:0043231,intracellular membrane-bounded organelle|GO:0043233,organelle lumen|GO:0043209,myelin sheath|GO:0005634,nucleus|GO:0044464,cell part|GO:0044444,cytoplasmic part|GO:0031974,membrane-enclosed lumen|GO:0005622,intracellular|GO:0044446,intracellular organelle part|GO:0070013,intracellular organelle lumen|GO:0043229,intracellular organelle|GO:0005739,mitochondrion|GO:00…	GO:0043169,cation binding|GO:0051538,3 iron, 4 sulfur cluster binding|GO:0051539,4 iron, 4 sulfur cluster binding|GO:0046914,transition metal ion binding|GO:0016835,carbon-oxygen lyase activity|GO:0016836,hydro-lyase activity|GO:0043167,ion binding|GO:0003824,catalytic activity|GO:0005488,binding|GO:0051536,iron-sulfur cluster binding|GO:0003994,aconitate hydratase activity|GO:0005506,iron ion bi…	hsa01100,Metabolic pathways|hsa00630,Glyoxylate and dicarboxylate metabolism|hsa01200,Carbon metabolism|hsa00020,Citrate cycle (TCA cycle)|hsa01230,Biosynthesis of amino acids|hsa01210,2-Oxocarboxylic acid metabolism			http://www.uniprot.org/uniprot/Q99798	False
hTIM44	0.647072827241,1	-0.628000000001,0.0	Q9UPE4	HTIM44	GO:0008104,protein localization|GO:0051649,establishment of localization in cell|GO:0030150,protein import into mitochondrial matrix|GO:0015833,peptide transport|GO:0071840,cellular component organization or biogenesis|GO:0044699,single-organism process|GO:0042886,amide transport|GO:0071806,protein transmembrane transport|GO:0070727,cellular macromolecule localization|GO:0006886,intracellular pro…	GO:0044464,cell part|GO:0031975,envelope|GO:0043229,intracellular organelle|GO:0043227,membrane-bounded organelle|GO:0043226,organelle|GO:0005737,cytoplasm|GO:0031090,organelle membrane|GO:0016020,membrane|GO:0005740,mitochondrial envelope|GO:0005739,mitochondrion|GO:0031967,organelle envelope|GO:0031966,mitochondrial membrane|GO:0043231,intracellular membrane-bounded organelle|GO:0019866,organel…	GO:0051087,chaperone binding|GO:0005488,binding|GO:0005515,protein binding				http://www.uniprot.org/uniprot/Q9UPE4	False
RPRD1B	0.647521499427,0.61813763046	-0.627,-0.694000000001	Q9NQG5	RPRD1B	GO:0008284,positive regulation of cell proliferation|GO:0032774,RNA biosynthetic process|GO:0080090,regulation of primary metabolic process|GO:0019222,regulation of metabolic process|GO:0031328,positive regulation of cellular biosynthetic process|GO:0016311,dephosphorylation|GO:0031326,regulation of cellular biosynthetic process|GO:0031325,positive regulation of cellular metabolic process|GO:0051…	GO:0030880,RNA polymerase complex|GO:0044464,cell part|GO:0031974,membrane-enclosed lumen|GO:0043229,intracellular organelle|GO:0016591,DNA-directed RNA polymerase II, holoenzyme|GO:0043227,membrane-bounded organelle|GO:0043226,organelle|GO:0031981,nuclear lumen|GO:0005634,nucleus|GO:0061695,transferase complex, transferring phosphorus-containing groups|GO:0005654,nucleoplasm|GO:0044451,nucleopla…	GO:0070063,RNA polymerase binding|GO:0043175,RNA polymerase core enzyme binding|GO:0001098,basal transcription machinery binding|GO:0001099,basal RNA polymerase II transcription machinery binding|GO:0044877,macromolecular complex binding|GO:0019899,enzyme binding|GO:0005515,protein binding|GO:0032403,protein complex binding|GO:0000993,RNA polymerase II core binding|GO:0005488,binding|GO:0042802,i…				http://www.uniprot.org/uniprot/Q9NQG5	False
NCEH1	0.651122094785,0.617281303447	-0.618999999999,-0.695999999999	Q6PIU2	NCEH1	GO:0044712,single-organism catabolic process|GO:0044238,primary metabolic process|GO:0044710,single-organism metabolic process|GO:0006629,lipid metabolic process|GO:1901575,organic substance catabolic process|GO:0016042,lipid catabolic process|GO:0071704,organic substance metabolic process|GO:0008152,metabolic process|GO:0009056,catabolic process|GO:0044699,single-organism process|GO:0006805,xeno…	GO:0005737,cytoplasm|GO:0005783,endoplasmic reticulum|GO:0016021,integral component of membrane|GO:0016020,membrane|GO:0044464,cell part|GO:0044444,cytoplasmic part|GO:0005623,cell|GO:0005622,intracellular|GO:0043229,intracellular organelle|GO:0012505,endomembrane system|GO:0044424,intracellular part|GO:0044425,membrane part|GO:0043227,membrane-bounded organelle|GO:0043226,organelle|GO:0031224,in…	GO:0016787,hydrolase activity|GO:0016788,hydrolase activity, acting on ester bonds|GO:0052689,carboxylic ester hydrolase activity|GO:0003824,catalytic activity|GO:0017171,serine hydrolase activity|GO:0016298,lipase activity|GO:0004771,sterol esterase activity|GO:0034338,short-chain carboxylesterase activity	hsa04927,Cortisol synthesis and secretion|hsa04934,Cushing syndrome|hsa04976,Bile secretion|hsa04979,Cholesterol metabolism			http://www.uniprot.org/uniprot/Q6PIU2	False
NUP155	0.651122094785,1	-0.618999999999,0.0	O75694	NUP155	GO:0051169,nuclear transport|GO:0044238,primary metabolic process|GO:0019221,cytokine-mediated signaling pathway|GO:0051049,regulation of transport|GO:0034605,cellular response to heat|GO:0048583,regulation of response to stimulus|GO:0061024,membrane organization|GO:0003012,muscle system process|GO:0003013,circulatory system process|GO:0007165,signal transduction|GO:0007166,cell surface receptor …	GO:0005635,nuclear envelope|GO:0031975,envelope|GO:0043229,intracellular organelle|GO:0043227,membrane-bounded organelle|GO:0043226,organelle|GO:0031224,intrinsic component of membrane|GO:0046930,pore complex|GO:0031090,organelle membrane|GO:0016021,integral component of membrane|GO:0016020,membrane|GO:0031965,nuclear membrane|GO:0031967,organelle envelope|GO:0012505,endomembrane system|GO:004323…	GO:0017056,structural constituent of nuclear pore|GO:0005215,transporter activity|GO:0005198,structural molecule activity|GO:0005488,binding|GO:0005515,protein binding	hsa03013,RNA transport			http://www.uniprot.org/uniprot/O75694	False
SMPD4	0.651573574682,0.5524822424	-0.617999999999,-0.856	H7BXF4	SMPD4	GO:0008152,metabolic process	GO:0044425,membrane part|GO:0016021,integral component of membrane|GO:0016020,membrane|GO:0031224,intrinsic component of membrane	GO:0016787,hydrolase activity|GO:0008081,phosphoric diester hydrolase activity|GO:0016788,hydrolase activity, acting on ester bonds|GO:0042578,phosphoric ester hydrolase activity|GO:0003824,catalytic activity|GO:0050290,sphingomyelin phosphodiesterase D activity|GO:0016298,lipase activity|GO:0004620,phospholipase activity	hsa01100,Metabolic pathways|hsa00600,Sphingolipid metabolism			http://www.uniprot.org/uniprot/H7BXF4	False
PSMC2	0.652025367629,1	-0.617000000001,0.0	P35998	PSMC2	GO:0080090,regulation of primary metabolic process|GO:0019222,regulation of metabolic process|GO:0002479,antigen processing and presentation of exogenous peptide antigen via MHC class I, TAP-dependent|GO:0048585,negative regulation of response to stimulus|GO:0048584,positive regulation of response to stimulus|GO:0048583,regulation of response to stimulus|GO:1901575,organic substance catabolic pro…	GO:0035770,ribonucleoprotein granule|GO:0022624,proteasome accessory complex|GO:0044464,cell part|GO:0031974,membrane-enclosed lumen|GO:0031595,nuclear proteasome complex|GO:0043229,intracellular organelle|GO:0043228,non-membrane-bounded organelle|GO:0036464,cytoplasmic ribonucleoprotein granule|GO:0043227,membrane-bounded organelle|GO:0043226,organelle|GO:0008540,proteasome regulatory particle, …	GO:0036402,proteasome-activating ATPase activity|GO:0035639,purine ribonucleoside triphosphate binding|GO:0017025,TBP-class protein binding|GO:0005488,binding|GO:0016887,ATPase activity|GO:0043167,ion binding|GO:1901363,heterocyclic compound binding|GO:1901265,nucleoside phosphate binding|GO:0001882,nucleoside binding|GO:0043168,anion binding|GO:0042623,ATPase activity, coupled|GO:0000166,nucleot…	hsa03050,Proteasome|hsa05169,Epstein-Barr virus infection			http://www.uniprot.org/uniprot/P35998	False
AGR2	0.653835674268,0.558643569036	-0.613000000001,-0.84	O95994	AGR2	GO:0008104,protein localization|GO:0019222,regulation of metabolic process|GO:0048584,positive regulation of response to stimulus|GO:0048583,regulation of response to stimulus|GO:0061024,membrane organization|GO:0007009,plasma membrane organization|GO:0007165,signal transduction|GO:0007166,cell surface receptor signaling pathway|GO:0007167,enzyme linked receptor protein signaling pathway|GO:00071…	GO:0005737,cytoplasm|GO:0005783,endoplasmic reticulum|GO:0044421,extracellular region part|GO:0005615,extracellular space|GO:0044464,cell part|GO:0044444,cytoplasmic part|GO:0005739,mitochondrion|GO:0005622,intracellular|GO:0005623,cell|GO:0043229,intracellular organelle|GO:0005576,extracellular region|GO:0012505,endomembrane system|GO:0044424,intracellular part|GO:0043227,membrane-bounded organe…	GO:0001948,glycoprotein binding|GO:0005154,epidermal growth factor receptor binding|GO:0097367,carbohydrate derivative binding|GO:0070851,growth factor receptor binding|GO:0002162,dystroglycan binding|GO:0005515,protein binding|GO:0005488,binding|GO:0046983,protein dimerization activity|GO:0005102,receptor binding|GO:0042802,identical protein binding|GO:0042803,protein homodimerization activity				http://www.uniprot.org/uniprot/O95994	False
RPL10	0.653835674268,0.659296807246	-0.613000000001,-0.601	P27635	RPL10	GO:0008104,protein localization|GO:0061024,membrane organization|GO:1901362,organic cyclic compound biosynthetic process|GO:1901360,organic cyclic compound metabolic process|GO:1901361,organic cyclic compound catabolic process|GO:0070727,cellular macromolecule localization|GO:0043043,peptide biosynthetic process|GO:0044419,interspecies interaction between organisms|GO:0019058,viral life cycle|GO:…	GO:0015934,large ribosomal subunit|GO:0005783,endoplasmic reticulum|GO:0022625,cytosolic large ribosomal subunit|GO:0043229,intracellular organelle|GO:0043228,non-membrane-bounded organelle|GO:0022626,cytosolic ribosome|GO:0043227,membrane-bounded organelle|GO:0043226,organelle|GO:0005737,cytoplasm|GO:0016020,membrane|GO:0030529,intracellular ribonucleoprotein complex|GO:0044391,ribosomal subunit…	GO:0005515,protein binding|GO:0097159,organic cyclic compound binding|GO:0044822,poly(A) RNA binding|GO:0005198,structural molecule activity|GO:0003735,structural constituent of ribosome|GO:0003723,RNA binding|GO:0003676,nucleic acid binding|GO:1901363,heterocyclic compound binding|GO:0005488,binding|GO:0045182,translation regulator activity	hsa03010,Ribosome			http://www.uniprot.org/uniprot/P27635	False
SNRPB2	0.65838346103,1	-0.602999999999,0.0	P08579	SNRPB2	GO:0050688,regulation of defense response to virus|GO:0032101,regulation of response to external stimulus|GO:0048583,regulation of response to stimulus|GO:0090304,nucleic acid metabolic process|GO:0034641,cellular nitrogen compound metabolic process|GO:0006807,nitrogen compound metabolic process|GO:0044237,cellular metabolic process|GO:0050789,regulation of biological process|GO:0031347,regulatio…	GO:0031974,membrane-enclosed lumen|GO:0043229,intracellular organelle|GO:0043228,non-membrane-bounded organelle|GO:0043227,membrane-bounded organelle|GO:0043226,organelle|GO:0044446,intracellular organelle part|GO:0031981,nuclear lumen|GO:0005730,nucleolus|GO:0005634,nucleus|GO:0030529,intracellular ribonucleoprotein complex|GO:0005654,nucleoplasm|GO:0071013,catalytic step 2 spliceosome|GO:003299…	GO:0005515,protein binding|GO:0097159,organic cyclic compound binding|GO:0000166,nucleotide binding|GO:0036094,small molecule binding|GO:0017069,snRNA binding|GO:0003723,RNA binding|GO:0003676,nucleic acid binding|GO:1901363,heterocyclic compound binding|GO:1901265,nucleoside phosphate binding|GO:0005488,binding|GO:0030619,U1 snRNA binding|GO:0070990,snRNP binding|GO:0044877,macromolecular comple…	hsa03040,Spliceosome			http://www.uniprot.org/uniprot/P08579	False
TACC3	0.661127302571,1	-0.597000000001,0.0	Q9Y6A5	TACC3	GO:0032880,regulation of protein localization|GO:0033157,regulation of intracellular protein transport|GO:0051169,nuclear transport|GO:0008104,protein localization|GO:0051049,regulation of transport|GO:0032386,regulation of intracellular transport|GO:0032387,negative regulation of intracellular transport|GO:0060322,head development|GO:0051651,maintenance of location in cell|GO:0071840,cellular co…	GO:0005856,cytoskeleton|GO:0005737,cytoplasm|GO:0015630,microtubule cytoskeleton|GO:0043228,non-membrane-bounded organelle|GO:0043232,intracellular non-membrane-bounded organelle|GO:0005813,centrosome|GO:0044464,cell part|GO:0005623,cell|GO:0005815,microtubule organizing center|GO:0044446,intracellular organelle part|GO:0043229,intracellular organelle|GO:0044430,cytoskeletal part|GO:0044424,intra…	GO:0019904,protein domain specific binding|GO:0005515,protein binding|GO:0005488,binding	hsa03013,RNA transport			http://www.uniprot.org/uniprot/Q9Y6A5	False
SPTBN1	0.661127302571,1	-0.597000000001,0.0	Q01082	SPTBN1	GO:0032623,interleukin-2 production|GO:0051169,nuclear transport|GO:0044238,primary metabolic process|GO:0051046,regulation of secretion|GO:0051047,positive regulation of secretion|GO:0051049,regulation of transport|GO:0048468,cell development|GO:0008064,regulation of actin polymerization or depolymerization|GO:0061024,membrane organization|GO:0007009,plasma membrane organization|GO:0008104,prote…	GO:0098590,plasma membrane region|GO:0042995,cell projection|GO:0016020,membrane|GO:0032437,cuticular plate|GO:0044421,extracellular region part|GO:0031974,membrane-enclosed lumen|GO:0030424,axon|GO:0030016,myofibril|GO:0030017,sarcomere|GO:0043229,intracellular organelle|GO:0043228,non-membrane-bounded organelle|GO:0045202,synapse|GO:0005622,intracellular|GO:0043227,membrane-bounded organelle|GO…	GO:0043168,anion binding|GO:0005200,structural constituent of cytoskeleton|GO:0005515,protein binding|GO:0008092,cytoskeletal protein binding|GO:0097159,organic cyclic compound binding|GO:0044822,poly(A) RNA binding|GO:0005543,phospholipid binding|GO:0008289,lipid binding|GO:0019899,enzyme binding|GO:0005198,structural molecule activity|GO:0003779,actin binding|GO:0051020,GTPase binding|GO:000372…				http://www.uniprot.org/uniprot/Q01082	False
RPS5	0.662044455198,0.602486157497	-0.594999999999,-0.731000000001	P46782	RPS5	GO:0008104,protein localization|GO:0051234,establishment of localization|GO:0080090,regulation of primary metabolic process|GO:0019222,regulation of metabolic process|GO:0061024,membrane organization|GO:1901362,organic cyclic compound biosynthetic process|GO:0071840,cellular component organization or biogenesis|GO:1901361,organic cyclic compound catabolic process|GO:0070727,cellular macromolecule…	GO:0022626,cytosolic ribosome|GO:0022627,cytosolic small ribosomal subunit|GO:0043229,intracellular organelle|GO:0043228,non-membrane-bounded organelle|GO:0005924,cell-substrate adherens junction|GO:0005925,focal adhesion|GO:0043227,membrane-bounded organelle|GO:0043226,organelle|GO:0030054,cell junction|GO:0015935,small ribosomal subunit|GO:0005737,cytoplasm|GO:0031982,vesicle|GO:0016020,membran…	GO:0005488,binding|GO:0097159,organic cyclic compound binding|GO:0044822,poly(A) RNA binding|GO:0019843,rRNA binding|GO:0003735,structural constituent of ribosome|GO:0003723,RNA binding|GO:0003676,nucleic acid binding|GO:0005198,structural molecule activity|GO:1901363,heterocyclic compound binding|GO:0003729,mRNA binding|GO:0005515,protein binding	hsa03010,Ribosome			http://www.uniprot.org/uniprot/P46782	False
PSMB4	0.662044455198,1	-0.594999999999,0.0	P28070	PSMB4	GO:0080090,regulation of primary metabolic process|GO:0019222,regulation of metabolic process|GO:0048585,negative regulation of response to stimulus|GO:0048584,positive regulation of response to stimulus|GO:0048583,regulation of response to stimulus|GO:0031349,positive regulation of defense response|GO:0031348,negative regulation of defense response|GO:0030111,regulation of Wnt signaling pathway|…	GO:0031974,membrane-enclosed lumen|GO:0043229,intracellular organelle|GO:0043227,membrane-bounded organelle|GO:0043226,organelle|GO:0005737,cytoplasm|GO:0005839,proteasome core complex|GO:0031981,nuclear lumen|GO:0005634,nucleus|GO:0031988,membrane-bounded vesicle|GO:0005654,nucleoplasm|GO:0032991,macromolecular complex|GO:0031982,vesicle|GO:0000502,proteasome complex|GO:1903561,extracellular ves…	GO:0016787,hydrolase activity|GO:0004175,endopeptidase activity|GO:0097367,carbohydrate derivative binding|GO:0008289,lipid binding|GO:0004298,threonine-type endopeptidase activity|GO:0003824,catalytic activity|GO:0070003,threonine-type peptidase activity|GO:0070011,peptidase activity, acting on L-amino acid peptides|GO:0005488,binding|GO:0005515,protein binding|GO:0008233,peptidase activity|GO:0…	hsa03050,Proteasome			http://www.uniprot.org/uniprot/P28070	False
TCEB1	0.662044455198,1	-0.594999999999,0.0	Q15369	ELOC	GO:0080090,regulation of primary metabolic process|GO:0019222,regulation of metabolic process|GO:1901362,organic cyclic compound biosynthetic process|GO:1901360,organic cyclic compound metabolic process|GO:0051716,cellular response to stimulus|GO:0010604,positive regulation of macromolecule metabolic process|GO:0070647,protein modification by small protein conjugation or removal|GO:0044419,inters…	GO:0008023,transcription elongation factor complex|GO:0031974,membrane-enclosed lumen|GO:0043229,intracellular organelle|GO:0043227,membrane-bounded organelle|GO:0043226,organelle|GO:0005737,cytoplasm|GO:0070449,elongin complex|GO:0031981,nuclear lumen|GO:0005634,nucleus|GO:0005654,nucleoplasm|GO:0044451,nucleoplasm part|GO:0043234,protein complex|GO:0032991,macromolecular complex|GO:0043231,intr…	GO:0019787,ubiquitin-like protein transferase activity|GO:0003824,catalytic activity|GO:0016740,transferase activity|GO:0005488,binding|GO:0005515,protein binding|GO:0004842,ubiquitin-protein transferase activity|GO:0140096,catalytic activity, acting on a protein	hsa04066,HIF-1 signaling pathway|hsa05170,Human immunodeficiency virus 1 infection|hsa05211,Renal cell carcinoma|hsa05200,Pathways in cancer|hsa04120,Ubiquitin mediated proteolysis			http://www.uniprot.org/uniprot/Q15369	False
RPL7A	0.664342907048,1	-0.590000000001,0.0	P62424	RPL7A	GO:0008104,protein localization|GO:0061024,membrane organization|GO:1901362,organic cyclic compound biosynthetic process|GO:1901360,organic cyclic compound metabolic process|GO:1901361,organic cyclic compound catabolic process|GO:0070727,cellular macromolecule localization|GO:0043043,peptide biosynthetic process|GO:0044419,interspecies interaction between organisms|GO:0019058,viral life cycle|GO:…	GO:0015934,large ribosomal subunit|GO:0022625,cytosolic large ribosomal subunit|GO:0031974,membrane-enclosed lumen|GO:0043229,intracellular organelle|GO:0043228,non-membrane-bounded organelle|GO:0022626,cytosolic ribosome|GO:0005924,cell-substrate adherens junction|GO:0005925,focal adhesion|GO:0043227,membrane-bounded organelle|GO:0043226,organelle|GO:0030054,cell junction|GO:0030055,cell-substra…	GO:0005515,protein binding|GO:0097159,organic cyclic compound binding|GO:0044822,poly(A) RNA binding|GO:0005198,structural molecule activity|GO:0003735,structural constituent of ribosome|GO:0003723,RNA binding|GO:0003676,nucleic acid binding|GO:1901363,heterocyclic compound binding|GO:0005488,binding|GO:0045296,cadherin binding|GO:0050839,cell adhesion molecule binding	hsa03010,Ribosome			http://www.uniprot.org/uniprot/P62424	False
PSMA2	0.669466486989,1	-0.579999999999,0.0	P25787	PSMA2	GO:0080090,regulation of primary metabolic process|GO:0019222,regulation of metabolic process|GO:0048585,negative regulation of response to stimulus|GO:0048584,positive regulation of response to stimulus|GO:0048583,regulation of response to stimulus|GO:0031349,positive regulation of defense response|GO:0030111,regulation of Wnt signaling pathway|GO:0007165,signal transduction|GO:0007166,cell surf…	GO:0035770,ribonucleoprotein granule|GO:0019773,proteasome core complex, alpha-subunit complex|GO:0031974,membrane-enclosed lumen|GO:0043229,intracellular organelle|GO:0043228,non-membrane-bounded organelle|GO:0036464,cytoplasmic ribonucleoprotein granule|GO:0030529,intracellular ribonucleoprotein complex|GO:0043227,membrane-bounded organelle|GO:0043226,organelle|GO:0005737,cytoplasm|GO:0070062,e…	GO:0016787,hydrolase activity|GO:0004175,endopeptidase activity|GO:0004298,threonine-type endopeptidase activity|GO:0003824,catalytic activity|GO:0070003,threonine-type peptidase activity|GO:0070011,peptidase activity, acting on L-amino acid peptides|GO:0005488,binding|GO:0005515,protein binding|GO:0008233,peptidase activity|GO:0140096,catalytic activity, acting on a protein	hsa03050,Proteasome			http://www.uniprot.org/uniprot/P25787	False
RPL26	1,0.111182374192	0.0,-3.169	P61254	RPL26	GO:0008104,protein localization|GO:0061024,membrane organization|GO:1901362,organic cyclic compound biosynthetic process|GO:1901360,organic cyclic compound metabolic process|GO:1901361,organic cyclic compound catabolic process|GO:0070727,cellular macromolecule localization|GO:0043043,peptide biosynthetic process|GO:0044419,interspecies interaction between organisms|GO:0019058,viral life cycle|GO:…	GO:0015934,large ribosomal subunit|GO:0022625,cytosolic large ribosomal subunit|GO:0043229,intracellular organelle|GO:0043228,non-membrane-bounded organelle|GO:0022626,cytosolic ribosome|GO:0030529,intracellular ribonucleoprotein complex|GO:0043227,membrane-bounded organelle|GO:0043226,organelle|GO:0005737,cytoplasm|GO:0031982,vesicle|GO:0016020,membrane|GO:0031988,membrane-bounded vesicle|GO:000…	GO:0097159,organic cyclic compound binding|GO:0044822,poly(A) RNA binding|GO:0005198,structural molecule activity|GO:0003735,structural constituent of ribosome|GO:0003723,RNA binding|GO:0003676,nucleic acid binding|GO:1901363,heterocyclic compound binding|GO:0005488,binding|GO:0005515,protein binding|GO:0048027,mRNA 5'-UTR binding|GO:0003729,mRNA binding	hsa03010,Ribosome			http://www.uniprot.org/uniprot/P61254	False
PITPNB	1,0.143886186416	0.0,-2.797	B3KYB6	PITPNB	GO:0006810,transport|GO:0051179,localization|GO:0051234,establishment of localization|GO:0006869,lipid transport|GO:0015914,phospholipid transport|GO:0071702,organic substance transport|GO:0015711,organic anion transport|GO:0006820,anion transport|GO:0015748,organophosphate ester transport|GO:0033036,macromolecule localization|GO:0010876,lipid localization|GO:0006811,ion transport	GO:0044464,cell part|GO:0005623,cell|GO:0005622,intracellular	GO:0005548,phospholipid transporter activity|GO:0005319,lipid transporter activity|GO:0022892,substrate-specific transporter activity|GO:0005215,transporter activity				http://www.uniprot.org/uniprot/B3KYB6	False
NEDD4	1,0.191710332459	0.0,-2.383	P46934	NEDD4	GO:0050847,progesterone receptor signaling pathway|GO:0051169,nuclear transport|GO:0051049,regulation of transport|GO:0016358,dendrite development|GO:0003151,outflow tract morphogenesis|GO:0051716,cellular response to stimulus|GO:0032386,regulation of intracellular transport|GO:0048468,cell development|GO:2000649,regulation of sodium ion transmembrane transporter activity|GO:0007528,neuromuscular…	GO:0098590,plasma membrane region|GO:0043229,intracellular organelle|GO:0043228,non-membrane-bounded organelle|GO:0000785,chromatin|GO:0043227,membrane-bounded organelle|GO:0043226,organelle|GO:0005737,cytoplasm|GO:0031982,vesicle|GO:0098805,whole membrane|GO:0016020,membrane|GO:0031988,membrane-bounded vesicle|GO:0005576,extracellular region|GO:0048471,perinuclear region of cytoplasm|GO:0005694,…	GO:0031690,adrenergic receptor binding|GO:0051219,phosphoprotein binding|GO:0019899,enzyme binding|GO:0031698,beta-2 adrenergic receptor binding|GO:0005488,binding|GO:0045309,protein phosphorylated amino acid binding|GO:0032182,ubiquitin-like protein binding|GO:0098772,molecular function regulator|GO:0016597,amino acid binding|GO:0019787,ubiquitin-like protein transferase activity|GO:0070064,prol…	hsa04530,Tight junction|hsa04144,Endocytosis|hsa05169,Epstein-Barr virus infection|hsa04120,Ubiquitin mediated proteolysis			http://www.uniprot.org/uniprot/P46934	False
GLT25D1	1,0.204050761538	0.0,-2.293	Q8NBJ5	COLGALT1	GO:0009987,cellular process|GO:0016043,cellular component organization|GO:0030198,extracellular matrix organization|GO:0044763,single-organism cellular process|GO:0044699,single-organism process|GO:0008152,metabolic process|GO:0043062,extracellular structure organization|GO:0071840,cellular component organization or biogenesis|GO:0051130,positive regulation of cellular component organization|GO:0…	GO:0005737,cytoplasm|GO:0012505,endomembrane system|GO:0016020,membrane|GO:0005783,endoplasmic reticulum|GO:0044432,endoplasmic reticulum part|GO:0043233,organelle lumen|GO:0044464,cell part|GO:0044444,cytoplasmic part|GO:0031974,membrane-enclosed lumen|GO:0005622,intracellular|GO:0044446,intracellular organelle part|GO:0070013,intracellular organelle lumen|GO:0043229,intracellular organelle|GO:0…	GO:0050211,procollagen galactosyltransferase activity|GO:0035250,UDP-galactosyltransferase activity|GO:0003824,catalytic activity|GO:0016740,transferase activity|GO:0008378,galactosyltransferase activity|GO:0016757,transferase activity, transferring glycosyl groups|GO:0016758,transferase activity, transferring hexosyl groups|GO:0008194,UDP-glycosyltransferase activity|GO:0140096,catalytic activit…	hsa00310,Lysine degradation|hsa01100,Metabolic pathways|hsa00514,Other types of O-glycan biosynthesis			http://www.uniprot.org/uniprot/Q8NBJ5	False
IDI1	1,0.273383864371	0.0,-1.871	Q13907	IDI1	GO:0044249,cellular biosynthetic process|GO:0044281,small molecule metabolic process|GO:0044283,small molecule biosynthetic process|GO:1901362,organic cyclic compound biosynthetic process|GO:0044699,single-organism process|GO:1901576,organic substance biosynthetic process|GO:0044710,single-organism metabolic process|GO:0044711,single-organism biosynthetic process|GO:0006796,phosphate-containing c…	GO:0005737,cytoplasm|GO:0043231,intracellular membrane-bounded organelle|GO:0044464,cell part|GO:0005829,cytosol|GO:0005777,peroxisome|GO:0044444,cytoplasmic part|GO:0005623,cell|GO:0005622,intracellular|GO:0042579,microbody|GO:0043229,intracellular organelle|GO:0044424,intracellular part|GO:0043227,membrane-bounded organelle|GO:0043226,organelle	GO:0016787,hydrolase activity|GO:0016853,isomerase activity|GO:0046914,transition metal ion binding|GO:0043169,cation binding|GO:0000287,magnesium ion binding|GO:0030145,manganese ion binding|GO:0043167,ion binding|GO:0003824,catalytic activity|GO:0004452,isopentenyl-diphosphate delta-isomerase activity|GO:0005488,binding|GO:0046872,metal ion binding|GO:0016863,intramolecular oxidoreductase activ…	hsa00900,Terpenoid backbone biosynthesis|hsa01100,Metabolic pathways			http://www.uniprot.org/uniprot/Q13907	False
RAB2	1,0.284401306968	0.0,-1.814	P61019	RAB2A	GO:0008104,protein localization|GO:0023052,signaling|GO:0007165,signal transduction|GO:0051641,cellular localization|GO:0035556,intracellular signal transduction|GO:0050789,regulation of biological process|GO:0044699,single-organism process|GO:0051716,cellular response to stimulus|GO:0051234,establishment of localization|GO:0006888,ER to Golgi vesicle-mediated transport|GO:0070727,cellular macrom…	GO:0000323,lytic vacuole|GO:0005783,endoplasmic reticulum|GO:0044421,extracellular region part|GO:0033116,endoplasmic reticulum-Golgi intermediate compartment membrane|GO:0005789,endoplasmic reticulum membrane|GO:0042175,nuclear outer membrane-endoplasmic reticulum membrane network|GO:0043229,intracellular organelle|GO:0005773,vacuole|GO:0031988,membrane-bounded vesicle|GO:0043227,membrane-bounde…	GO:0035639,purine ribonucleoside triphosphate binding|GO:0005488,binding|GO:0043167,ion binding|GO:1901363,heterocyclic compound binding|GO:1901265,nucleoside phosphate binding|GO:0001882,nucleoside binding|GO:0043168,anion binding|GO:0016462,pyrophosphatase activity|GO:0000166,nucleotide binding|GO:0032561,guanyl ribonucleotide binding|GO:0001883,purine nucleoside binding|GO:0032549,ribonucleosi…	hsa04152,AMPK signaling pathway			http://www.uniprot.org/uniprot/P61019	False
S100A16	1,0.337275633585	0.0,-1.568	Q96FQ6	S100A16	GO:0050896,response to stimulus|GO:0051592,response to calcium ion|GO:0010038,response to metal ion|GO:0042221,response to chemical|GO:0010035,response to inorganic substance	GO:0031974,membrane-enclosed lumen|GO:0043229,intracellular organelle|GO:0043228,non-membrane-bounded organelle|GO:0043227,membrane-bounded organelle|GO:0043226,organelle|GO:0005737,cytoplasm|GO:0070062,extracellular exosome|GO:0031981,nuclear lumen|GO:0005730,nucleolus|GO:0005634,nucleus|GO:0016020,membrane|GO:0031988,membrane-bounded vesicle|GO:0005576,extracellular region|GO:0005886,plasma mem…	GO:0005488,binding|GO:0043169,cation binding|GO:0005515,protein binding|GO:0097159,organic cyclic compound binding|GO:0044822,poly(A) RNA binding|GO:0043167,ion binding|GO:0042803,protein homodimerization activity|GO:0005509,calcium ion binding|GO:0003676,nucleic acid binding|GO:0046983,protein dimerization activity|GO:0046872,metal ion binding|GO:1901363,heterocyclic compound binding|GO:0042802,…				http://www.uniprot.org/uniprot/Q96FQ6	False
RAB18	1,0.368056715542	0.0,-1.442	Q9NP72	RAB18	GO:0008104,protein localization|GO:0051649,establishment of localization in cell|GO:0060322,head development|GO:0023052,signaling|GO:0007165,signal transduction|GO:0035556,intracellular signal transduction|GO:0071786,endoplasmic reticulum tubular network organization|GO:0050789,regulation of biological process|GO:0044699,single-organism process|GO:0007417,central nervous system development|GO:005…	GO:0005783,endoplasmic reticulum|GO:0043229,intracellular organelle|GO:0071944,cell periphery|GO:0043227,membrane-bounded organelle|GO:0043226,organelle|GO:0071782,endoplasmic reticulum tubular network|GO:0005737,cytoplasm|GO:0031984,organelle subcompartment|GO:0031982,vesicle|GO:0016020,membrane|GO:0031988,membrane-bounded vesicle|GO:0044432,endoplasmic reticulum part|GO:0098827,endoplasmic reti…	GO:0035639,purine ribonucleoside triphosphate binding|GO:0005488,binding|GO:0043167,ion binding|GO:1901363,heterocyclic compound binding|GO:1901265,nucleoside phosphate binding|GO:0001882,nucleoside binding|GO:0043168,anion binding|GO:0016462,pyrophosphatase activity|GO:0000166,nucleotide binding|GO:0032561,guanyl ribonucleotide binding|GO:0001883,purine nucleoside binding|GO:0032549,ribonucleosi…				http://www.uniprot.org/uniprot/Q9NP72	False
PPID	1,0.418413121342	0.0,-1.257	Q08752	PPID	GO:0008104,protein localization|GO:0080090,regulation of primary metabolic process|GO:0019222,regulation of metabolic process|GO:0051047,positive regulation of secretion|GO:0051049,regulation of transport|GO:1901362,organic cyclic compound biosynthetic process|GO:0071840,cellular component organization or biogenesis|GO:0051716,cellular response to stimulus|GO:0010605,negative regulation of macrom…	GO:0031974,membrane-enclosed lumen|GO:0043229,intracellular organelle|GO:0043228,non-membrane-bounded organelle|GO:0043227,membrane-bounded organelle|GO:0043226,organelle|GO:0005737,cytoplasm|GO:0031981,nuclear lumen|GO:0005730,nucleolus|GO:0005634,nucleus|GO:0005654,nucleoplasm|GO:0043231,intracellular membrane-bounded organelle|GO:0043232,intracellular non-membrane-bounded organelle|GO:0043233,…	GO:0035258,steroid hormone receptor binding|GO:0042277,peptide binding|GO:0016853,isomerase activity|GO:0030331,estrogen receptor binding|GO:0030544,Hsp70 protein binding|GO:0033218,amide binding|GO:0008134,transcription factor binding|GO:0035257,nuclear hormone receptor binding|GO:0008144,drug binding|GO:0003824,catalytic activity|GO:0005515,protein binding|GO:0003755,peptidyl-prolyl cis-trans i…	hsa04218,Cellular senescence|hsa04217,Necroptosis			http://www.uniprot.org/uniprot/Q08752	False
ADI1	1,0.428094142273	0.0,-1.224	Q9BV57	ADI1	GO:0071267,L-methionine salvage|GO:0019752,carboxylic acid metabolic process|GO:0071265,L-methionine biosynthetic process|GO:0044249,cellular biosynthetic process|GO:0034641,cellular nitrogen compound metabolic process|GO:0006807,nitrogen compound metabolic process|GO:0009067,aspartate family amino acid biosynthetic process|GO:0009066,aspartate family amino acid metabolic process|GO:0044283,small…	GO:0031974,membrane-enclosed lumen|GO:0043229,intracellular organelle|GO:0071944,cell periphery|GO:0043227,membrane-bounded organelle|GO:0043226,organelle|GO:0005737,cytoplasm|GO:0031981,nuclear lumen|GO:0005634,nucleus|GO:0016020,membrane|GO:0005654,nucleoplasm|GO:0005794,Golgi apparatus|GO:0012505,endomembrane system|GO:0005886,plasma membrane|GO:0043231,intracellular membrane-bounded organelle…	GO:0043169,cation binding|GO:0010309,acireductone dioxygenase [iron(II)-requiring] activity|GO:0051213,dioxygenase activity|GO:0043167,ion binding|GO:0016702,oxidoreductase activity, acting on single donors with incorporation of molecular oxygen, incorporation of two atoms of oxygen|GO:0016701,oxidoreductase activity, acting on single donors with incorporation of molecular oxygen|GO:0003824,catal…	hsa01100,Metabolic pathways|hsa00270,Cysteine and methionine metabolism			http://www.uniprot.org/uniprot/Q9BV57	False
M6PR	1,0.435879119769	0.0,-1.198	P20645	M6PR	GO:0015761,mannose transport|GO:0008333,endosome to lysosome transport|GO:0023052,signaling|GO:0007165,signal transduction|GO:0007041,lysosomal transport|GO:0050789,regulation of biological process|GO:0044699,single-organism process|GO:0051716,cellular response to stimulus|GO:0008645,hexose transport|GO:0008643,carbohydrate transport|GO:0046907,intracellular transport|GO:0065007,biological regula…	GO:0016020,membrane|GO:0000323,lytic vacuole|GO:0043229,intracellular organelle|GO:0071944,cell periphery|GO:0031226,intrinsic component of plasma membrane|GO:0043226,organelle|GO:0031224,intrinsic component of membrane|GO:0005737,cytoplasm|GO:0044446,intracellular organelle part|GO:0031090,organelle membrane|GO:0005773,vacuole|GO:0043227,membrane-bounded organelle|GO:0016021,integral component o…	GO:0022891,substrate-specific transmembrane transporter activity|GO:0022892,substrate-specific transporter activity|GO:0038023,signaling receptor activity|GO:0051119,sugar transmembrane transporter activity|GO:0015578,mannose transmembrane transporter activity|GO:0005215,transporter activity|GO:1901476,carbohydrate transporter activity|GO:0022857,transmembrane transporter activity|GO:0030246,carb…	hsa04142,Lysosome|hsa04145,Phagosome			http://www.uniprot.org/uniprot/P20645	False
RPL38	1,0.438606774366	0.0,-1.189	P63173	RPL38	GO:0008104,protein localization|GO:0051234,establishment of localization|GO:0080090,regulation of primary metabolic process|GO:0019222,regulation of metabolic process|GO:0019058,viral life cycle|GO:0061024,membrane organization|GO:0001503,ossification|GO:1901362,organic cyclic compound biosynthetic process|GO:0071840,cellular component organization or biogenesis|GO:1901361,organic cyclic compound…	GO:0022626,cytosolic ribosome|GO:0022625,cytosolic large ribosomal subunit|GO:0043229,intracellular organelle|GO:0043228,non-membrane-bounded organelle|GO:0015934,large ribosomal subunit|GO:0005924,cell-substrate adherens junction|GO:0005925,focal adhesion|GO:0043226,organelle|GO:0030054,cell junction|GO:0030055,cell-substrate junction|GO:0005737,cytoplasm|GO:0070992,translation initiation comple…	GO:0097159,organic cyclic compound binding|GO:0005198,structural molecule activity|GO:0003735,structural constituent of ribosome|GO:0003723,RNA binding|GO:0003676,nucleic acid binding|GO:1901363,heterocyclic compound binding|GO:0005488,binding	hsa03010,Ribosome			http://www.uniprot.org/uniprot/P63173	False
EDF1	1,0.450625231305	0.0,-1.15	O60869	EDF1	GO:0080090,regulation of primary metabolic process|GO:0019222,regulation of metabolic process|GO:1901362,organic cyclic compound biosynthetic process|GO:1901360,organic cyclic compound metabolic process|GO:0044710,single-organism metabolic process|GO:0010604,positive regulation of macromolecule metabolic process|GO:0048869,cellular developmental process|GO:0044093,positive regulation of molecular…	GO:0030880,RNA polymerase complex|GO:0044464,cell part|GO:0031974,membrane-enclosed lumen|GO:0090575,RNA polymerase II transcription factor complex|GO:0043228,non-membrane-bounded organelle|GO:0016591,DNA-directed RNA polymerase II, holoenzyme|GO:0043227,membrane-bounded organelle|GO:0043226,organelle|GO:0005737,cytoplasm|GO:0070062,extracellular exosome|GO:0031981,nuclear lumen|GO:0005730,nucleo…	GO:0004402,histone acetyltransferase activity|GO:0005488,binding|GO:0003676,nucleic acid binding|GO:0003677,DNA binding|GO:0008168,methyltransferase activity|GO:1901363,heterocyclic compound binding|GO:0043565,sequence-specific DNA binding|GO:0008080,N-acetyltransferase activity|GO:0003713,transcription coactivator activity|GO:0003712,transcription cofactor activity|GO:0016740,transferase activit…				http://www.uniprot.org/uniprot/O60869	False
RBM3	1,0.456915725115	0.0,-1.13	P98179	RBM3	GO:0080090,regulation of primary metabolic process|GO:0019222,regulation of metabolic process|GO:0031050,dsRNA fragmentation|GO:1901360,organic cyclic compound metabolic process|GO:0044710,single-organism metabolic process|GO:0010605,negative regulation of macromolecule metabolic process|GO:0010604,positive regulation of macromolecule metabolic process|GO:0010608,posttranscriptional regulation of…	GO:0015934,large ribosomal subunit|GO:0030425,dendrite|GO:0043229,intracellular organelle|GO:0043228,non-membrane-bounded organelle|GO:0043227,membrane-bounded organelle|GO:0043226,organelle|GO:0005737,cytoplasm|GO:0005634,nucleus|GO:0030529,intracellular ribonucleoprotein complex|GO:0097458,neuron part|GO:0043005,neuron projection|GO:0044391,ribosomal subunit|GO:0036477,somatodendritic compartme…	GO:0005515,protein binding|GO:0097159,organic cyclic compound binding|GO:0044822,poly(A) RNA binding|GO:0000166,nucleotide binding|GO:0036094,small molecule binding|GO:0044877,macromolecular complex binding|GO:0003723,RNA binding|GO:0003676,nucleic acid binding|GO:0043021,ribonucleoprotein complex binding|GO:0043023,ribosomal large subunit binding|GO:1901363,heterocyclic compound binding|GO:19012…				http://www.uniprot.org/uniprot/P98179	False
SPR	1,0.463615273218	0.0,-1.109	P35270	SPR	GO:0019222,regulation of metabolic process|GO:0048468,cell development|GO:0044281,small molecule metabolic process|GO:0035264,multicellular organism growth|GO:1901362,organic cyclic compound biosynthetic process|GO:0071840,cellular component organization or biogenesis|GO:0044710,single-organism metabolic process|GO:0048589,developmental growth|GO:0048869,cellular developmental process|GO:0009072,…	GO:0031974,membrane-enclosed lumen|GO:0043229,intracellular organelle|GO:0043227,membrane-bounded organelle|GO:0043226,organelle|GO:0005737,cytoplasm|GO:0070062,extracellular exosome|GO:0031981,nuclear lumen|GO:0005634,nucleus|GO:0005739,mitochondrion|GO:0031988,membrane-bounded vesicle|GO:0005654,nucleoplasm|GO:1903561,extracellular vesicle|GO:0031982,vesicle|GO:0043230,extracellular organelle|G…	GO:0004033,aldo-keto reductase (NADP) activity|GO:0050662,coenzyme binding|GO:0050661,NADP binding|GO:0016614,oxidoreductase activity, acting on CH-OH group of donors|GO:0016616,oxidoreductase activity, acting on the CH-OH group of donors, NAD or NADP as acceptor|GO:0097159,organic cyclic compound binding|GO:1901363,heterocyclic compound binding|GO:0000166,nucleotide binding|GO:0036094,small mole…	hsa01100,Metabolic pathways|hsa00790,Folate biosynthesis			http://www.uniprot.org/uniprot/P35270	False
COPB1	1,0.495514781632	0.0,-1.013	P53618	COPB1	GO:0008104,protein localization|GO:0048200,Golgi transport vesicle coating|GO:0006901,vesicle coating|GO:0048205,COPI coating of Golgi vesicle|GO:0006903,vesicle targeting|GO:0061024,membrane organization|GO:0044403,symbiosis, encompassing mutualism through parasitism|GO:0051640,organelle localization|GO:0051656,establishment of organelle localization|GO:0051650,establishment of vesicle localizat…	GO:0043229,intracellular organelle|GO:0071944,cell periphery|GO:0030117,membrane coat|GO:0005622,intracellular|GO:0030135,coated vesicle|GO:0043226,organelle|GO:0030137,COPI-coated vesicle|GO:0005737,cytoplasm|GO:0030660,Golgi-associated vesicle membrane|GO:0030663,COPI-coated vesicle membrane|GO:0030662,coated vesicle membrane|GO:0016023,cytoplasmic, membrane-bounded vesicle|GO:0031410,cytoplasm…	GO:0005488,binding|GO:0005515,protein binding|GO:0005198,structural molecule activity				http://www.uniprot.org/uniprot/P53618	False
DRIP4	1,0.496202187343	0.0,-1.011	Q4W4Y1	DRIP4							http://www.uniprot.org/uniprot/Q4W4Y1	False
RPS23	1,0.496202187343	0.0,-1.011	P62266	RPS23	GO:0008104,protein localization|GO:0061024,membrane organization|GO:1901362,organic cyclic compound biosynthetic process|GO:1901360,organic cyclic compound metabolic process|GO:1901361,organic cyclic compound catabolic process|GO:0070727,cellular macromolecule localization|GO:0043043,peptide biosynthetic process|GO:0044419,interspecies interaction between organisms|GO:0019058,viral life cycle|GO:…	GO:0022626,cytosolic ribosome|GO:0022627,cytosolic small ribosomal subunit|GO:0031974,membrane-enclosed lumen|GO:0043229,intracellular organelle|GO:0043228,non-membrane-bounded organelle|GO:0043227,membrane-bounded organelle|GO:0043226,organelle|GO:0015935,small ribosomal subunit|GO:0005737,cytoplasm|GO:0031981,nuclear lumen|GO:0005730,nucleolus|GO:0005634,nucleus|GO:0016020,membrane|GO:0030529,i…	GO:0005515,protein binding|GO:0097159,organic cyclic compound binding|GO:0044822,poly(A) RNA binding|GO:0005198,structural molecule activity|GO:0003735,structural constituent of ribosome|GO:0003723,RNA binding|GO:0003676,nucleic acid binding|GO:1901363,heterocyclic compound binding|GO:0005488,binding	hsa03010,Ribosome			http://www.uniprot.org/uniprot/P62266	False
RPS24	1,0.500346693731	0.0,-0.999000000001	P62847	RPS24	GO:0008104,protein localization|GO:0061024,membrane organization|GO:1901362,organic cyclic compound biosynthetic process|GO:1901360,organic cyclic compound metabolic process|GO:1901361,organic cyclic compound catabolic process|GO:0070727,cellular macromolecule localization|GO:0002262,myeloid cell homeostasis|GO:0043043,peptide biosynthetic process|GO:0044419,interspecies interaction between organ…	GO:0022626,cytosolic ribosome|GO:0022627,cytosolic small ribosomal subunit|GO:0043229,intracellular organelle|GO:0043228,non-membrane-bounded organelle|GO:0043227,membrane-bounded organelle|GO:0043226,organelle|GO:0015935,small ribosomal subunit|GO:0005737,cytoplasm|GO:0005634,nucleus|GO:0016020,membrane|GO:0030529,intracellular ribonucleoprotein complex|GO:0044391,ribosomal subunit|GO:0043231,in…	GO:0036094,small molecule binding|GO:0005515,protein binding|GO:0097159,organic cyclic compound binding|GO:0044822,poly(A) RNA binding|GO:0000166,nucleotide binding|GO:0003735,structural constituent of ribosome|GO:0003723,RNA binding|GO:0003676,nucleic acid binding|GO:0031369,translation initiation factor binding|GO:0005198,structural molecule activity|GO:1901363,heterocyclic compound binding|GO:…	hsa03010,Ribosome			http://www.uniprot.org/uniprot/P62847	False
HSD17B12	1,0.510860041357	0.0,-0.969	Q53GQ0	HSD17B12	GO:0006633,fatty acid biosynthetic process|GO:0006631,fatty acid metabolic process|GO:0006637,acyl-CoA metabolic process|GO:0006732,coenzyme metabolic process|GO:0030155,regulation of cell adhesion|GO:0006638,neutral lipid metabolic process|GO:0035383,thioester metabolic process|GO:0019752,carboxylic acid metabolic process|GO:0007155,cell adhesion|GO:0008210,estrogen metabolic process|GO:0035338,…	GO:0005783,endoplasmic reticulum|GO:0005789,endoplasmic reticulum membrane|GO:0042175,nuclear outer membrane-endoplasmic reticulum membrane network|GO:0043229,intracellular organelle|GO:0043227,membrane-bounded organelle|GO:0043226,organelle|GO:0031224,intrinsic component of membrane|GO:0005737,cytoplasm|GO:0031090,organelle membrane|GO:0016021,integral component of membrane|GO:0016020,membrane|G…	GO:0016229,steroid dehydrogenase activity|GO:1901681,sulfur compound binding|GO:0016614,oxidoreductase activity, acting on CH-OH group of donors|GO:0016616,oxidoreductase activity, acting on the CH-OH group of donors, NAD or NADP as acceptor|GO:0043167,ion binding|GO:0097367,carbohydrate derivative binding|GO:0033764,steroid dehydrogenase activity, acting on the CH-OH group of donors, NAD or NADP…	hsa00062,Fatty acid elongation|hsa01100,Metabolic pathways|hsa01212,Fatty acid metabolism|hsa00140,Steroid hormone biosynthesis|hsa01040,Biosynthesis of unsaturated fatty acids			http://www.uniprot.org/uniprot/Q53GQ0	False
UCK2	1,0.512278411516	0.0,-0.965000000001	Q9BZX2	UCK2	GO:0009218,pyrimidine ribonucleotide metabolic process|GO:0009165,nucleotide biosynthetic process|GO:0009163,nucleoside biosynthetic process|GO:0009161,ribonucleoside monophosphate metabolic process|GO:0046134,pyrimidine nucleoside biosynthetic process|GO:1901362,organic cyclic compound biosynthetic process|GO:0046131,pyrimidine ribonucleoside metabolic process|GO:1901360,organic cyclic compound …	GO:0005737,cytoplasm|GO:0005829,cytosol|GO:0044464,cell part|GO:0005623,cell|GO:0005622,intracellular|GO:0044444,cytoplasmic part|GO:0044424,intracellular part	GO:0019206,nucleoside kinase activity|GO:0019205,nucleobase-containing compound kinase activity|GO:0035639,purine ribonucleoside triphosphate binding|GO:0005488,binding|GO:0043167,ion binding|GO:1901363,heterocyclic compound binding|GO:1901265,nucleoside phosphate binding|GO:0001882,nucleoside binding|GO:0043168,anion binding|GO:0000166,nucleotide binding|GO:0016740,transferase activity|GO:000188…	hsa00983,Drug metabolism - other enzymes|hsa01100,Metabolic pathways|hsa00240,Pyrimidine metabolism			http://www.uniprot.org/uniprot/Q9BZX2	False
UBA2	1,0.512989072669	0.0,-0.962999999999	Q9UBT2	UBA2	GO:0009893,positive regulation of metabolic process|GO:0019222,regulation of metabolic process|GO:0050789,regulation of biological process|GO:0043085,positive regulation of catalytic activity|GO:0044267,cellular protein metabolic process|GO:0044260,cellular macromolecule metabolic process|GO:0071704,organic substance metabolic process|GO:0070647,protein modification by small protein conjugation o…	GO:0031974,membrane-enclosed lumen|GO:0043229,intracellular organelle|GO:0043227,membrane-bounded organelle|GO:0043226,organelle|GO:0005737,cytoplasm|GO:0031981,nuclear lumen|GO:0005634,nucleus|GO:0031510,SUMO activating enzyme complex|GO:0005654,nucleoplasm|GO:1902494,catalytic complex|GO:0043234,protein complex|GO:0032991,macromolecular complex|GO:0043231,intracellular membrane-bounded organell…	GO:0035639,purine ribonucleoside triphosphate binding|GO:0008047,enzyme activator activity|GO:0098772,molecular function regulator|GO:1901363,heterocyclic compound binding|GO:1901265,nucleoside phosphate binding|GO:0001882,nucleoside binding|GO:0043168,anion binding|GO:0043169,cation binding|GO:0008641,small protein activating enzyme activity|GO:0000166,nucleotide binding|GO:0043167,ion binding|G…	hsa04120,Ubiquitin mediated proteolysis			http://www.uniprot.org/uniprot/Q9UBT2	False
CDC123	1,0.512989072669	0.0,-0.962999999999	O75794	CDC123	GO:0042127,regulation of cell proliferation|GO:0022402,cell cycle process|GO:0051301,cell division|GO:0050789,regulation of biological process|GO:0044699,single-organism process|GO:0007346,regulation of mitotic cell cycle|GO:0045786,negative regulation of cell cycle|GO:0065007,biological regulation|GO:0007049,cell cycle|GO:0048518,positive regulation of biological process|GO:0048519,negative regu…	GO:0005737,cytoplasm|GO:0044464,cell part|GO:0005623,cell|GO:0005622,intracellular|GO:0044424,intracellular part					http://www.uniprot.org/uniprot/O75794	False
CPNE3	1,0.514770041717	0.0,-0.958	O75131	CPNE3	GO:0010035,response to inorganic substance|GO:0071248,cellular response to metal ion|GO:0006650,glycerophospholipid metabolic process|GO:0016310,phosphorylation|GO:0071241,cellular response to inorganic substance|GO:0006468,protein phosphorylation|GO:0044249,cellular biosynthetic process|GO:0044281,small molecule metabolic process|GO:0070887,cellular response to chemical stimulus|GO:1901576,organ…	GO:0043229,intracellular organelle|GO:0071944,cell periphery|GO:0043227,membrane-bounded organelle|GO:0043226,organelle|GO:0005737,cytoplasm|GO:0031982,vesicle|GO:0005634,nucleus|GO:0016020,membrane|GO:0031988,membrane-bounded vesicle|GO:0005886,plasma membrane|GO:1903561,extracellular vesicle|GO:0070062,extracellular exosome|GO:0043230,extracellular organelle|GO:0043231,intracellular membrane-bo…	GO:0043168,anion binding|GO:0005543,phospholipid binding|GO:0016301,kinase activity|GO:0003824,catalytic activity|GO:0016773,phosphotransferase activity, alcohol group as acceptor|GO:0005215,transporter activity|GO:0044822,poly(A) RNA binding|GO:0004672,protein kinase activity|GO:0005544,calcium-dependent phospholipid binding|GO:0008289,lipid binding|GO:0043167,ion binding|GO:0004674,protein seri…				http://www.uniprot.org/uniprot/O75131	False
TSPAN8	1,0.516915368124	0.0,-0.952	P19075	TSPAN8	GO:0032102,negative regulation of response to external stimulus|GO:0032101,regulation of response to external stimulus|GO:0048585,negative regulation of response to stimulus|GO:0007596,blood coagulation|GO:0048583,regulation of response to stimulus|GO:0061041,regulation of wound healing|GO:0061045,negative regulation of wound healing|GO:0007599,hemostasis|GO:0050789,regulation of biological proce…	GO:0043230,extracellular organelle|GO:0031982,vesicle|GO:0044421,extracellular region part|GO:0043227,membrane-bounded organelle|GO:0016021,integral component of membrane|GO:0016020,membrane|GO:0031988,membrane-bounded vesicle|GO:0005576,extracellular region|GO:0044425,membrane part|GO:1903561,extracellular vesicle|GO:0065010,extracellular membrane-bounded organelle|GO:0043226,organelle|GO:003122…	GO:0005178,integrin binding|GO:0044877,macromolecular complex binding|GO:0005488,binding|GO:0005515,protein binding|GO:0032403,protein complex binding|GO:0005102,receptor binding|GO:0050839,cell adhesion molecule binding				http://www.uniprot.org/uniprot/P19075	False
rps2	1,0.516915368124	0.0,-0.952	P15880	RPS2	GO:0008104,protein localization|GO:0019222,regulation of metabolic process|GO:0061024,membrane organization|GO:1901362,organic cyclic compound biosynthetic process|GO:1901360,organic cyclic compound metabolic process|GO:1901361,organic cyclic compound catabolic process|GO:0070727,cellular macromolecule localization|GO:0043043,peptide biosynthetic process|GO:0044419,interspecies interaction betwee…	GO:0022626,cytosolic ribosome|GO:0022627,cytosolic small ribosomal subunit|GO:0031974,membrane-enclosed lumen|GO:0043229,intracellular organelle|GO:0043228,non-membrane-bounded organelle|GO:0005924,cell-substrate adherens junction|GO:0005925,focal adhesion|GO:0043227,membrane-bounded organelle|GO:0043226,organelle|GO:0030054,cell junction|GO:0015935,small ribosomal subunit|GO:0005737,cytoplasm|GO…	GO:0005488,binding|GO:0019899,enzyme binding|GO:0005515,protein binding|GO:0097159,organic cyclic compound binding|GO:0044822,poly(A) RNA binding|GO:0019838,growth factor binding|GO:0017134,fibroblast growth factor binding|GO:0005198,structural molecule activity|GO:0003735,structural constituent of ribosome|GO:0003723,RNA binding|GO:0003676,nucleic acid binding|GO:1901363,heterocyclic compound bi…	hsa03010,Ribosome			http://www.uniprot.org/uniprot/P15880	False
TBCA	1,0.521955963711	0.0,-0.938	O75347	TBCA	GO:0022607,cellular component assembly|GO:0006457,protein folding|GO:0070271,protein complex biogenesis|GO:0043933,macromolecular complex subunit organization|GO:0006458,'de novo' protein folding|GO:0034622,cellular macromolecular complex assembly|GO:0071840,cellular component organization or biogenesis|GO:0007021,tubulin complex assembly|GO:0044267,cellular protein metabolic process|GO:0007023,p…	GO:0031974,membrane-enclosed lumen|GO:0043229,intracellular organelle|GO:0043228,non-membrane-bounded organelle|GO:0005874,microtubule|GO:0043226,organelle|GO:0005856,cytoskeleton|GO:0070062,extracellular exosome|GO:0031981,nuclear lumen|GO:0005730,nucleolus|GO:0043227,membrane-bounded organelle|GO:0005634,nucleus|GO:0031988,membrane-bounded vesicle|GO:0044430,cytoskeletal part|GO:0005737,cytopla…	GO:0015631,tubulin binding|GO:0005515,protein binding|GO:0008092,cytoskeletal protein binding|GO:0097159,organic cyclic compound binding|GO:0044822,poly(A) RNA binding|GO:0051087,chaperone binding|GO:0051082,unfolded protein binding|GO:0003723,RNA binding|GO:0003676,nucleic acid binding|GO:1901363,heterocyclic compound binding|GO:0005488,binding|GO:0048487,beta-tubulin binding				http://www.uniprot.org/uniprot/O75347	False
HM13	1,0.528875481809	0.0,-0.919000000001	A0A0C4DGU3	HM13	GO:0044238,primary metabolic process|GO:0019538,protein metabolic process|GO:0043170,macromolecule metabolic process|GO:0071704,organic substance metabolic process|GO:0008152,metabolic process|GO:0006508,proteolysis|GO:1901564,organonitrogen compound metabolic process|GO:0006807,nitrogen compound metabolic process	GO:0044425,membrane part|GO:0016021,integral component of membrane|GO:0016020,membrane|GO:0031224,intrinsic component of membrane	GO:0016787,hydrolase activity|GO:0004175,endopeptidase activity|GO:0070001,aspartic-type peptidase activity|GO:0003824,catalytic activity|GO:0070011,peptidase activity, acting on L-amino acid peptides|GO:0004190,aspartic-type endopeptidase activity|GO:0008233,peptidase activity|GO:0140096,catalytic activity, acting on a protein				http://www.uniprot.org/uniprot/A0A0C4DGU3	False
ABRACL	1,0.536630143197	0.0,-0.897999999999	Q9P1F3	ABRACL	GO:0032970,regulation of actin filament-based process|GO:0030029,actin filament-based process|GO:0009987,cellular process|GO:0050794,regulation of cellular process|GO:0065007,biological regulation|GO:0050789,regulation of biological process						http://www.uniprot.org/uniprot/Q9P1F3	False
MAPK1	1,0.542614685941	0.0,-0.882	P28482	MAPK1	GO:0051169,nuclear transport|GO:0007599,hemostasis|GO:0051049,regulation of transport|GO:0034605,cellular response to heat|GO:0007596,blood coagulation|GO:0044281,small molecule metabolic process|GO:0006909,phagocytosis|GO:0051716,cellular response to stimulus|GO:0043207,response to external biotic stimulus|GO:0019858,cytosine metabolic process|GO:0000165,MAPK cascade|GO:0018210,peptidyl-threonin…	GO:0098590,plasma membrane region|GO:0044463,cell projection part|GO:0016020,membrane|GO:0044421,extracellular region part|GO:0031974,membrane-enclosed lumen|GO:0030424,axon|GO:0005901,caveola|GO:0043229,intracellular organelle|GO:0043228,non-membrane-bounded organelle|GO:0043025,neuronal cell body|GO:0005924,cell-substrate adherens junction|GO:0031988,membrane-bounded vesicle|GO:0043227,membrane…	GO:0004871,signal transducer activity|GO:0035639,purine ribonucleoside triphosphate binding|GO:0045309,protein phosphorylated amino acid binding|GO:0019899,enzyme binding|GO:0060089,molecular transducer activity|GO:0019900,kinase binding|GO:0005488,binding|GO:0003676,nucleic acid binding|GO:0003677,DNA binding|GO:0008353,RNA polymerase II carboxy-terminal domain kinase activity|GO:0043167,ion bin…	hsa04010,MAPK signaling pathway|hsa04929,GnRH secretion|hsa04928,Parathyroid hormone synthesis, secretion and action|hsa04926,Relaxin signaling pathway|hsa04921,Oxytocin signaling pathway|hsa04713,Circadian entrainment|hsa01521,EGFR tyrosine kinase inhibitor resistance|hsa01522,Endocrine resistance|hsa01524,Platinum drug resistance|hsa05164,Influenza A|hsa05165,Human papillomavirus infection|hsa0…		D10405,Cobimetinib (USAN/INN)|D10615,Cobimetinib fumarate (USAN)	http://www.uniprot.org/uniprot/P28482	False
EIF5A	1,0.553248676546	0.0,-0.854	I3L397	EIF5A	GO:0034250,positive regulation of cellular amide metabolic process|GO:0045905,positive regulation of translational termination|GO:0045901,positive regulation of translational elongation|GO:0019222,regulation of metabolic process|GO:0009891,positive regulation of biosynthetic process|GO:0043933,macromolecular complex subunit organization|GO:0051246,regulation of protein metabolic process|GO:003132…		GO:0097159,organic cyclic compound binding|GO:0008135,translation factor activity, RNA binding|GO:0044877,macromolecular complex binding|GO:0003723,RNA binding|GO:0003676,nucleic acid binding|GO:0043021,ribonucleoprotein complex binding|GO:0003746,translation elongation factor activity|GO:0043022,ribosome binding|GO:1901363,heterocyclic compound binding|GO:0005488,binding				http://www.uniprot.org/uniprot/I3L397	False
SMS	1,0.557869661162	0.0,-0.842000000001	P52788	SMS	GO:0006596,polyamine biosynthetic process|GO:0006597,spermine biosynthetic process|GO:0019752,carboxylic acid metabolic process|GO:0006595,polyamine metabolic process|GO:0042401,cellular biogenic amine biosynthetic process|GO:0034641,cellular nitrogen compound metabolic process|GO:0006807,nitrogen compound metabolic process|GO:0009066,aspartate family amino acid metabolic process|GO:0008215,sperm…	GO:0005737,cytoplasm|GO:0005622,intracellular|GO:0043230,extracellular organelle|GO:0031982,vesicle|GO:0044421,extracellular region part|GO:0043227,membrane-bounded organelle|GO:0005829,cytosol|GO:0044464,cell part|GO:0005623,cell|GO:0031988,membrane-bounded vesicle|GO:0044444,cytoplasmic part|GO:0005576,extracellular region|GO:0044424,intracellular part|GO:1903561,extracellular vesicle|GO:006501…	GO:0016765,transferase activity, transferring alkyl or aryl (other than methyl) groups|GO:0016740,transferase activity|GO:0016768,spermine synthase activity|GO:0003824,catalytic activity	hsa01100,Metabolic pathways|hsa00270,Cysteine and methionine metabolism|hsa00480,Glutathione metabolism|hsa00330,Arginine and proline metabolism			http://www.uniprot.org/uniprot/P52788	False
CSNK2A1	1,0.567621051073	0.0,-0.817	P68400	CSNK2A1	GO:0080090,regulation of primary metabolic process|GO:0032434,regulation of proteasomal ubiquitin-dependent protein catabolic process|GO:0032435,negative regulation of proteasomal ubiquitin-dependent protein catabolic process|GO:0048584,positive regulation of response to stimulus|GO:0048583,regulation of response to stimulus|GO:0044257,cellular protein catabolic process|GO:0030111,regulation of W…	GO:0031974,membrane-enclosed lumen|GO:0043229,intracellular organelle|GO:0043228,non-membrane-bounded organelle|GO:0000785,chromatin|GO:0000228,nuclear chromosome|GO:0043227,membrane-bounded organelle|GO:0043226,organelle|GO:0005737,cytoplasm|GO:0070822,Sin3-type complex|GO:0070603,SWI/SNF superfamily-type complex|GO:0031519,PcG protein complex|GO:0031981,nuclear lumen|GO:0005634,nucleus|GO:00160…	GO:0035639,purine ribonucleoside triphosphate binding|GO:0031072,heat shock protein binding|GO:0004672,protein kinase activity|GO:0043167,ion binding|GO:1901363,heterocyclic compound binding|GO:0001883,purine nucleoside binding|GO:0001882,nucleoside binding|GO:0043168,anion binding|GO:0000166,nucleotide binding|GO:0004674,protein serine/threonine kinase activity|GO:0016740,transferase activity|GO…	hsa03008,Ribosome biogenesis in eukaryotes|hsa05235,PD-L1 expression and PD-1 checkpoint pathway in cancer|hsa04137,Mitophagy - animal|hsa04520,Adherens junction|hsa04064,NF-kappa B signaling pathway|hsa04310,Wnt signaling pathway|hsa05162,Measles			http://www.uniprot.org/uniprot/P68400	False
ATP6V1E1	1,0.575544745664	0.0,-0.797	P36543	ATP6V1E1	GO:0008104,protein localization|GO:0055072,iron ion homeostasis|GO:0006826,iron ion transport|GO:0007165,signal transduction|GO:0007166,cell surface receptor signaling pathway|GO:0055076,transition metal ion homeostasis|GO:0098771,inorganic ion homeostasis|GO:0007169,transmembrane receptor protein tyrosine kinase signaling pathway|GO:0051701,interaction with host|GO:0071840,cellular component org…	GO:0098590,plasma membrane region|GO:0000323,lytic vacuole|GO:0043229,intracellular organelle|GO:0071944,cell periphery|GO:0031988,membrane-bounded vesicle|GO:0043227,membrane-bounded organelle|GO:0043226,organelle|GO:0005737,cytoplasm|GO:0044446,intracellular organelle part|GO:0045177,apical part of cell|GO:0042995,cell projection|GO:0031982,vesicle|GO:0098796,membrane protein complex|GO:0005773…	GO:0036442,hydrogen-exporting ATPase activity|GO:0019899,enzyme binding|GO:0005488,binding|GO:0016887,ATPase activity|GO:0042625,ATPase coupled ion transmembrane transporter activity|GO:0042626,ATPase activity, coupled to transmembrane movement of substances|GO:0016820,hydrolase activity, acting on acid anhydrides, catalyzing transmembrane movement of substances|GO:0042623,ATPase activity, couple…	hsa05120,Epithelial cell signaling in Helicobacter pylori infection|hsa04966,Collecting duct acid secretion|hsa00190,Oxidative phosphorylation|hsa05323,Rheumatoid arthritis|hsa01100,Metabolic pathways|hsa04721,Synaptic vesicle cycle|hsa04145,Phagosome|hsa05165,Human papillomavirus infection|hsa05110,Vibrio cholerae infection|hsa04150,mTOR signaling pathway			http://www.uniprot.org/uniprot/P36543	False
TJP1	1,0.579949827253	0.0,-0.785999999999	G3V1L9	TJP1	GO:0032502,developmental process|GO:0009617,response to bacterium|GO:0071000,response to magnetism|GO:0042592,homeostatic process|GO:0042593,glucose homeostasis|GO:0009792,embryo development ending in birth or egg hatching|GO:0070887,cellular response to chemical stimulus|GO:0003018,vascular process in circulatory system|GO:0032496,response to lipopolysaccharide|GO:0009653,anatomical structure mo…	GO:0005737,cytoplasm|GO:0070160,occluding junction|GO:0016020,membrane|GO:0044464,cell part|GO:0005623,cell|GO:0005622,intracellular|GO:0071944,cell periphery|GO:0005911,cell-cell junction|GO:0005886,plasma membrane|GO:0044424,intracellular part|GO:0043296,apical junction complex|GO:0005923,bicellular tight junction|GO:0030054,cell junction|GO:0098590,plasma membrane region|GO:0014704,intercalate…	GO:0071253,connexin binding|GO:0008022,protein C-terminus binding|GO:0019904,protein domain specific binding|GO:0005515,protein binding|GO:0005488,binding	hsa05120,Epithelial cell signaling in Helicobacter pylori infection|hsa05132,Salmonella infection|hsa05130,Pathogenic Escherichia coli infection|hsa04540,Gap junction|hsa04530,Tight junction|hsa04520,Adherens junction|hsa05110,Vibrio cholerae infection			http://www.uniprot.org/uniprot/G3V1L9	False
PELP1	1,0.580754365963	0.0,-0.784	C9JFV4	PELP1	GO:0071495,cellular response to endogenous stimulus|GO:0009719,response to endogenous stimulus|GO:0051716,cellular response to stimulus|GO:0009987,cellular process|GO:0071407,cellular response to organic cyclic compound|GO:0071383,cellular response to steroid hormone stimulus|GO:0071391,cellular response to estrogen stimulus|GO:0071396,cellular response to lipid|GO:0071310,cellular response to or…	GO:0044446,intracellular organelle part|GO:0043231,intracellular membrane-bounded organelle|GO:0031981,nuclear lumen|GO:0043233,organelle lumen|GO:0005634,nucleus|GO:0005730,nucleolus|GO:0044464,cell part|GO:0043232,intracellular non-membrane-bounded organelle|GO:0031974,membrane-enclosed lumen|GO:0005622,intracellular|GO:0005654,nucleoplasm|GO:0070013,intracellular organelle lumen|GO:0043229,int…					http://www.uniprot.org/uniprot/C9JFV4	False
DYR	1,0.583983697307	0.0,-0.775999999999	B0YJ76	DYR	GO:1901566,organonitrogen compound biosynthetic process|GO:0006732,coenzyme metabolic process|GO:0019752,carboxylic acid metabolic process|GO:0044249,cellular biosynthetic process|GO:0034641,cellular nitrogen compound metabolic process|GO:0006807,nitrogen compound metabolic process|GO:0009108,coenzyme biosynthetic process|GO:0044281,small molecule metabolic process|GO:0044283,small molecule biosy…	GO:0005737,cytoplasm|GO:0043231,intracellular membrane-bounded organelle|GO:0044464,cell part|GO:0043229,intracellular organelle|GO:0005739,mitochondrion|GO:0005622,intracellular|GO:0044444,cytoplasmic part|GO:0005623,cell|GO:0044424,intracellular part|GO:0043227,membrane-bounded organelle|GO:0043226,organelle	GO:0016646,oxidoreductase activity, acting on the CH-NH group of donors, NAD or NADP as acceptor|GO:0016645,oxidoreductase activity, acting on the CH-NH group of donors|GO:0003824,catalytic activity|GO:0004146,dihydrofolate reductase activity|GO:0016491,oxidoreductase activity			D00142,Methotrexate (JP16/USP/INN); Otrexup (TN)|D02115,Methotrexate sodium; Trexall (TN)|D03942,Edatrexate (USAN/INN)|D05589,Pralatrexate (JAN/USAN/INN); 10-Propargyl-10-deazaaminopterin; Folotyn (TN)|D06238,Trimetrexate (USAN/INN)|D06239,Trimetrexate glucuronate (USAN); Neutrexin (TN)	http://www.uniprot.org/uniprot/B0YJ76	False
SSRP1	1,0.595015848153	0.0,-0.749000000001	E9PPZ7	SSRP1	GO:0080090,regulation of primary metabolic process|GO:0019222,regulation of metabolic process|GO:0043933,macromolecular complex subunit organization|GO:0031326,regulation of cellular biosynthetic process|GO:0031323,regulation of cellular metabolic process|GO:0090304,nucleic acid metabolic process|GO:0044249,cellular biosynthetic process|GO:0034641,cellular nitrogen compound metabolic process|GO:0…	GO:0043231,intracellular membrane-bounded organelle|GO:0005634,nucleus|GO:0044464,cell part|GO:0005623,cell|GO:0005622,intracellular|GO:0043229,intracellular organelle|GO:0044424,intracellular part|GO:0043227,membrane-bounded organelle|GO:0043226,organelle	GO:0097159,organic cyclic compound binding|GO:0044877,macromolecular complex binding|GO:0005488,binding|GO:0003676,nucleic acid binding|GO:0003677,DNA binding|GO:0003682,chromatin binding|GO:1901363,heterocyclic compound binding				http://www.uniprot.org/uniprot/E9PPZ7	False
RPS21	1,0.60658799351	0.0,-0.683999999996	P63220	RPS21	GO:0008104,protein localization|GO:0061024,membrane organization|GO:1901362,organic cyclic compound biosynthetic process|GO:0071840,cellular component organization or biogenesis|GO:1901361,organic cyclic compound catabolic process|GO:0070727,cellular macromolecule localization|GO:0043043,peptide biosynthetic process|GO:0044419,interspecies interaction between organisms|GO:0019058,viral life cycle…	GO:0022626,cytosolic ribosome|GO:0015935,small ribosomal subunit|GO:0043229,intracellular organelle|GO:0043228,non-membrane-bounded organelle|GO:0043226,organelle|GO:0022627,cytosolic small ribosomal subunit|GO:0005737,cytoplasm|GO:0044446,intracellular organelle part|GO:0030529,intracellular ribonucleoprotein complex|GO:0044391,ribosomal subunit|GO:0032991,macromolecular complex|GO:0005840,ribos…	GO:0005515,protein binding|GO:0047485,protein N-terminus binding|GO:0097159,organic cyclic compound binding|GO:0044822,poly(A) RNA binding|GO:0005198,structural molecule activity|GO:0003735,structural constituent of ribosome|GO:0003723,RNA binding|GO:0003676,nucleic acid binding|GO:1901363,heterocyclic compound binding|GO:0005488,binding	hsa03010,Ribosome			http://www.uniprot.org/uniprot/P63220	False
LAMP2	1,0.614719433627	0.0,-0.702000000001	P13473	LAMP2	GO:0007599,hemostasis|GO:0006950,response to stress|GO:0007596,blood coagulation|GO:0050821,protein stabilization|GO:0032940,secretion by cell|GO:0044699,single-organism process|GO:0002576,platelet degranulation|GO:0006887,exocytosis|GO:0009611,response to wounding|GO:0065007,biological regulation|GO:0030168,platelet activation|GO:0006810,transport|GO:0065008,regulation of biological quality|GO:0…	GO:0016020,membrane|GO:0000323,lytic vacuole|GO:0044421,extracellular region part|GO:0030139,endocytic vesicle|GO:0043229,intracellular organelle|GO:0071944,cell periphery|GO:0005623,cell|GO:0005773,vacuole|GO:0031988,membrane-bounded vesicle|GO:0043227,membrane-bounded organelle|GO:0043226,organelle|GO:0031224,intrinsic component of membrane|GO:0010008,endosome membrane|GO:0005737,cytoplasm|GO:0…	GO:0005488,binding|GO:0019904,protein domain specific binding|GO:0019899,enzyme binding|GO:0005515,protein binding	hsa04140,Autophagy - animal|hsa04142,Lysosome|hsa04145,Phagosome|hsa05152,Tuberculosis			http://www.uniprot.org/uniprot/P13473	False
ADGB	1,0.619853849969	0.0,-0.690000000001	Q8N7X0	ADGB	GO:0044238,primary metabolic process|GO:0071704,organic substance metabolic process|GO:0019538,protein metabolic process|GO:0006810,transport|GO:0043170,macromolecule metabolic process|GO:0015669,gas transport|GO:0044765,single-organism transport|GO:0015671,oxygen transport|GO:1902578,single-organism localization|GO:0008152,metabolic process|GO:0006508,proteolysis|GO:0051234,establishment of loca…	GO:0005737,cytoplasm|GO:0044464,cell part|GO:0005623,cell|GO:0005622,intracellular|GO:0044424,intracellular part	GO:0016787,hydrolase activity|GO:0004175,endopeptidase activity|GO:0046914,transition metal ion binding|GO:0020037,heme binding|GO:0046906,tetrapyrrole binding|GO:0046872,metal ion binding|GO:0097159,organic cyclic compound binding|GO:0043167,ion binding|GO:1901363,heterocyclic compound binding|GO:0043169,cation binding|GO:0070011,peptidase activity, acting on L-amino acid peptides|GO:0003824,cat…				http://www.uniprot.org/uniprot/Q8N7X0	False
PIN1	1,0.620713745763	0.0,-0.688	Q13526	PIN1	GO:0044238,primary metabolic process|GO:0019220,regulation of phosphate metabolic process|GO:0019221,cytokine-mediated signaling pathway|GO:0019222,regulation of metabolic process|GO:0010564,regulation of cell cycle process|GO:0006470,protein dephosphorylation|GO:0048585,negative regulation of response to stimulus|GO:0048583,regulation of response to stimulus|GO:0072359,circulatory system develop…	GO:0044464,cell part|GO:0031974,membrane-enclosed lumen|GO:0043229,intracellular organelle|GO:0043227,membrane-bounded organelle|GO:0043226,organelle|GO:0016607,nuclear speck|GO:0016604,nuclear body|GO:0031981,nuclear lumen|GO:0005634,nucleus|GO:0005739,mitochondrion|GO:0005654,nucleoplasm|GO:0097458,neuron part|GO:0044451,nucleoplasm part|GO:0043005,neuron projection|GO:0005737,cytoplasm|GO:0042…	GO:0031406,carboxylic acid binding|GO:0032794,GTPase activating protein binding|GO:0019899,enzyme binding|GO:0005488,binding|GO:0045309,protein phosphorylated amino acid binding|GO:0016597,amino acid binding|GO:0043168,anion binding|GO:0031434,mitogen-activated protein kinase kinase binding|GO:0043167,ion binding|GO:0003755,peptidyl-prolyl cis-trans isomerase activity|GO:0019901,protein kinase bi…	hsa04622,RIG-I-like receptor signaling pathway			http://www.uniprot.org/uniprot/Q13526	False
RAB10	1,0.629378586752	0.0,-0.668000000001	P61026	RAB10	GO:0008105,asymmetric protein localization|GO:0008104,protein localization|GO:0051046,regulation of secretion|GO:0051049,regulation of transport|GO:0048468,cell development|GO:0048103,somatic stem cell division|GO:0061024,membrane organization|GO:0007009,plasma membrane organization|GO:0007163,establishment or maintenance of cell polarity|GO:0007165,signal transduction|GO:0090002,establishment of…	GO:0042995,cell projection|GO:0055038,recycling endosome membrane|GO:0030055,cell-substrate junction|GO:0055037,recycling endosome|GO:0005789,endoplasmic reticulum membrane|GO:0030139,endocytic vesicle|GO:0042175,nuclear outer membrane-endoplasmic reticulum membrane network|GO:0043229,intracellular organelle|GO:0071944,cell periphery|GO:0005929,cilium|GO:0044424,intracellular part|GO:0032593,insu…	GO:0035639,purine ribonucleoside triphosphate binding|GO:0017022,myosin binding|GO:0005488,binding|GO:0043167,ion binding|GO:1901363,heterocyclic compound binding|GO:1901265,nucleoside phosphate binding|GO:0001882,nucleoside binding|GO:0043168,anion binding|GO:0016462,pyrophosphatase activity|GO:0000166,nucleotide binding|GO:0032561,guanyl ribonucleotide binding|GO:0001883,purine nucleoside bindi…	hsa04152,AMPK signaling pathway|hsa04144,Endocytosis			http://www.uniprot.org/uniprot/P61026	False
C14orf166	1,0.633317126862	0.0,-0.658999999999	Q9Y224	RTRAF	GO:0080090,regulation of primary metabolic process|GO:0019222,regulation of metabolic process|GO:1901362,organic cyclic compound biosynthetic process|GO:1901360,organic cyclic compound metabolic process|GO:0010604,positive regulation of macromolecule metabolic process|GO:0044419,interspecies interaction between organisms|GO:0006388,tRNA splicing, via endonucleolytic cleavage and ligation|GO:00485…	GO:0072669,tRNA-splicing ligase complex|GO:0031974,membrane-enclosed lumen|GO:0043229,intracellular organelle|GO:0043228,non-membrane-bounded organelle|GO:0043227,membrane-bounded organelle|GO:0043226,organelle|GO:0005856,cytoskeleton|GO:0031981,nuclear lumen|GO:0005634,nucleus|GO:0005815,microtubule organizing center|GO:0005654,nucleoplasm|GO:0044430,cytoskeletal part|GO:0048471,perinuclear regi…	GO:0019899,enzyme binding|GO:0070063,RNA polymerase binding|GO:0005515,protein binding|GO:0097159,organic cyclic compound binding|GO:0044822,poly(A) RNA binding|GO:0043175,RNA polymerase core enzyme binding|GO:0001098,basal transcription machinery binding|GO:0001099,basal RNA polymerase II transcription machinery binding|GO:0044877,macromolecular complex binding|GO:0003723,RNA binding|GO:0003676,…				http://www.uniprot.org/uniprot/Q9Y224	False
DDX6	1,0.63728031366	0.0,-0.649999999999	P26196	DDX6	GO:0080090,regulation of primary metabolic process|GO:0019222,regulation of metabolic process|GO:0048468,cell development|GO:0071840,cellular component organization or biogenesis|GO:1901361,organic cyclic compound catabolic process|GO:0048863,stem cell differentiation|GO:0048864,stem cell development|GO:0010608,posttranscriptional regulation of gene expression|GO:0043043,peptide biosynthetic proc…	GO:0035770,ribonucleoprotein granule|GO:0000932,P-body|GO:0043229,intracellular organelle|GO:0043228,non-membrane-bounded organelle|GO:0036464,cytoplasmic ribonucleoprotein granule|GO:0043227,membrane-bounded organelle|GO:0043226,organelle|GO:0005737,cytoplasm|GO:0016020,membrane|GO:0030529,intracellular ribonucleoprotein complex|GO:0031332,RNAi effector complex|GO:0010494,cytoplasmic stress gran…	GO:0016887,ATPase activity|GO:0008026,ATP-dependent helicase activity|GO:0035639,purine ribonucleoside triphosphate binding|GO:0005488,binding|GO:0003676,nucleic acid binding|GO:0008186,RNA-dependent ATPase activity|GO:0043167,ion binding|GO:1901363,heterocyclic compound binding|GO:0001883,purine nucleoside binding|GO:0001882,nucleoside binding|GO:0043168,anion binding|GO:0042623,ATPase activity,…	hsa03018,RNA degradation			http://www.uniprot.org/uniprot/P26196	False
SPTAN1	1,0.638164384414	0.0,-0.648000000001	Q13813	SPTAN1	GO:0048468,cell development|GO:0008064,regulation of actin polymerization or depolymerization|GO:0043933,macromolecular complex subunit organization|GO:0071840,cellular component organization or biogenesis|GO:0030042,actin filament depolymerization|GO:0042330,taxis|GO:0048869,cellular developmental process|GO:0051494,negative regulation of cytoskeleton organization|GO:0051493,regulation of cytosk…	GO:0015629,actin cytoskeleton|GO:0030016,myofibril|GO:0030017,sarcomere|GO:0043229,intracellular organelle|GO:0043228,non-membrane-bounded organelle|GO:0044424,intracellular part|GO:0005622,intracellular|GO:0043227,membrane-bounded organelle|GO:0043226,organelle|GO:0030018,Z disc|GO:0032437,cuticular plate|GO:0005856,cytoskeleton|GO:0005938,cell cortex|GO:0031982,vesicle|GO:0016020,membrane|GO:00…	GO:0005488,binding|GO:0043169,cation binding|GO:0005200,structural constituent of cytoskeleton|GO:0005198,structural molecule activity|GO:0008092,cytoskeletal protein binding|GO:0046982,protein heterodimerization activity|GO:0043167,ion binding|GO:0003779,actin binding|GO:0005509,calcium ion binding|GO:0005515,protein binding|GO:0005516,calmodulin binding|GO:0046983,protein dimerization activity|…	hsa04210,Apoptosis			http://www.uniprot.org/uniprot/Q13813	False
CORO1C	1,0.641268301381	0.0,-0.641	Q9ULV4	CORO1C	GO:0043549,regulation of kinase activity|GO:0019220,regulation of phosphate metabolic process|GO:0080090,regulation of primary metabolic process|GO:0019222,regulation of metabolic process|GO:0034446,substrate adhesion-dependent cell spreading|GO:0048468,cell development|GO:0007160,cell-matrix adhesion|GO:0060491,regulation of cell projection assembly|GO:0008104,protein localization|GO:0007165,sig…	GO:0098590,plasma membrane region|GO:0015629,actin cytoskeleton|GO:0005901,caveola|GO:0043229,intracellular organelle|GO:0043228,non-membrane-bounded organelle|GO:0044853,plasma membrane raft|GO:0005925,focal adhesion|GO:0005924,cell-substrate adherens junction|GO:0030054,cell junction|GO:0030055,cell-substrate junction|GO:0005856,cytoskeleton|GO:0031982,vesicle|GO:0016600,flotillin complex|GO:00…	GO:0019899,enzyme binding|GO:0008092,cytoskeletal protein binding|GO:0051020,GTPase binding|GO:0051015,actin filament binding|GO:0017016,Ras GTPase binding|GO:0003779,actin binding|GO:0031267,small GTPase binding|GO:0048365,Rac GTPase binding|GO:0044877,macromolecular complex binding|GO:0017048,Rho GTPase binding|GO:0005515,protein binding|GO:0032403,protein complex binding|GO:0005488,binding				http://www.uniprot.org/uniprot/Q9ULV4	False
DBN1	1,0.642603168735	0.0,-0.637999999999	D6R9Q9	DBN1	GO:0006996,organelle organization|GO:0007015,actin filament organization|GO:0007010,cytoskeleton organization|GO:0071822,protein complex subunit organization|GO:0030029,actin filament-based process|GO:0043933,macromolecular complex subunit organization|GO:0071840,cellular component organization or biogenesis|GO:0009987,cellular process|GO:0030036,actin cytoskeleton organization|GO:1902589,single-…	GO:0005856,cytoskeleton|GO:0015629,actin cytoskeleton|GO:0043232,intracellular non-membrane-bounded organelle|GO:0044464,cell part|GO:0016020,membrane|GO:0071944,cell periphery|GO:0005623,cell|GO:0005622,intracellular|GO:0043229,intracellular organelle|GO:0043228,non-membrane-bounded organelle|GO:0005886,plasma membrane|GO:0044424,intracellular part|GO:0043226,organelle	GO:0003779,actin binding|GO:0005488,binding|GO:0005515,protein binding|GO:0008092,cytoskeletal protein binding				http://www.uniprot.org/uniprot/D6R9Q9	False
PFDN2	1,0.642603168735	0.0,-0.637999999999	Q9UHV9	PFDN2	GO:0006457,protein folding|GO:0033043,regulation of organelle organization|GO:0006458,'de novo' protein folding|GO:0051128,regulation of cellular component organization|GO:0050789,regulation of biological process|GO:0071840,cellular component organization or biogenesis|GO:0044267,cellular protein metabolic process|GO:0044260,cellular macromolecule metabolic process|GO:0051084,'de novo' posttransl…	GO:0016272,prefoldin complex|GO:0031974,membrane-enclosed lumen|GO:0043229,intracellular organelle|GO:0043228,non-membrane-bounded organelle|GO:0043227,membrane-bounded organelle|GO:0043226,organelle|GO:0005737,cytoplasm|GO:0070062,extracellular exosome|GO:0031981,nuclear lumen|GO:0005730,nucleolus|GO:0005634,nucleus|GO:0005739,mitochondrion|GO:0031988,membrane-bounded vesicle|GO:0005654,nucleopl…	GO:0044183,protein binding involved in protein folding|GO:0005515,protein binding|GO:0051082,unfolded protein binding|GO:0005488,binding				http://www.uniprot.org/uniprot/Q9UHV9	False
UBE2C	1,0.643494623651	0.0,-0.635999999999	O00762	UBE2C	GO:0043549,regulation of kinase activity|GO:0019220,regulation of phosphate metabolic process|GO:0080090,regulation of primary metabolic process|GO:0032434,regulation of proteasomal ubiquitin-dependent protein catabolic process|GO:0032435,negative regulation of proteasomal ubiquitin-dependent protein catabolic process|GO:0032844,regulation of homeostatic process|GO:0044257,cellular protein catabo…	GO:0031974,membrane-enclosed lumen|GO:0043229,intracellular organelle|GO:0005623,cell|GO:0043227,membrane-bounded organelle|GO:0043226,organelle|GO:0005737,cytoplasm|GO:0031981,nuclear lumen|GO:0005634,nucleus|GO:0005654,nucleoplasm|GO:1902494,catalytic complex|GO:1990234,transferase complex|GO:0031461,cullin-RING ubiquitin ligase complex|GO:0043234,protein complex|GO:0032991,macromolecular compl…	GO:0044389,ubiquitin-like protein ligase binding|GO:0035639,purine ribonucleoside triphosphate binding|GO:0019899,enzyme binding|GO:0005488,binding|GO:0043167,ion binding|GO:1901363,heterocyclic compound binding|GO:1901265,nucleoside phosphate binding|GO:0001882,nucleoside binding|GO:0019787,ubiquitin-like protein transferase activity|GO:0016874,ligase activity|GO:0000166,nucleotide binding|GO:00…	hsa04120,Ubiquitin mediated proteolysis			http://www.uniprot.org/uniprot/O00762	False
ADD1	1,0.646176415319	0.0,-0.629999999999	D6RAH3	ADD1		GO:0005856,cytoskeleton|GO:0043232,intracellular non-membrane-bounded organelle|GO:0044464,cell part|GO:0005623,cell|GO:0005622,intracellular|GO:0043229,intracellular organelle|GO:0043228,non-membrane-bounded organelle|GO:0044424,intracellular part|GO:0043226,organelle					http://www.uniprot.org/uniprot/D6RAH3	False
DRG1	1,0.648419777326	0.0,-0.624999999999	Q9Y295	DRG1	GO:0032774,RNA biosynthetic process|GO:0090304,nucleic acid metabolic process|GO:0044249,cellular biosynthetic process|GO:0034641,cellular nitrogen compound metabolic process|GO:0006807,nitrogen compound metabolic process|GO:0034645,cellular macromolecule biosynthetic process|GO:1901362,organic cyclic compound biosynthetic process|GO:0007275,multicellular organism development|GO:0097659,nucleic a…	GO:0005737,cytoplasm|GO:0005844,polysome|GO:0032991,macromolecular complex|GO:0016020,membrane|GO:0044464,cell part|GO:0005623,cell|GO:0030529,intracellular ribonucleoprotein complex|GO:0044424,intracellular part|GO:0005622,intracellular|GO:0031974,membrane-enclosed lumen|GO:0043229,intracellular organelle|GO:0043227,membrane-bounded organelle|GO:0043226,organelle|GO:0016604,nuclear body|GO:00319…	GO:0035639,purine ribonucleoside triphosphate binding|GO:0005488,binding|GO:0000166,nucleotide binding|GO:1901363,heterocyclic compound binding|GO:1901265,nucleoside phosphate binding|GO:0001882,nucleoside binding|GO:0043168,anion binding|GO:0043167,ion binding|GO:0032561,guanyl ribonucleotide binding|GO:0001883,purine nucleoside binding|GO:0032549,ribonucleoside binding|GO:0017076,purine nucleot…				http://www.uniprot.org/uniprot/Q9Y295	False
NANS	1,0.650670927721	0.0,-0.62	Q9NR45	NANS	GO:0044249,cellular biosynthetic process|GO:0034645,cellular macromolecule biosynthetic process|GO:0016051,carbohydrate biosynthetic process|GO:0009100,glycoprotein metabolic process|GO:0009101,glycoprotein biosynthetic process|GO:0044699,single-organism process|GO:0009103,lipopolysaccharide biosynthetic process|GO:0044267,cellular protein metabolic process|GO:0044710,single-organism metabolic pr…	GO:0005737,cytoplasm|GO:0005622,intracellular|GO:0043230,extracellular organelle|GO:0031982,vesicle|GO:0044421,extracellular region part|GO:0043227,membrane-bounded organelle|GO:0005829,cytosol|GO:0044464,cell part|GO:0005623,cell|GO:0031988,membrane-bounded vesicle|GO:0044444,cytoplasmic part|GO:0005576,extracellular region|GO:0044424,intracellular part|GO:1903561,extracellular vesicle|GO:006501…	GO:0016779,nucleotidyltransferase activity|GO:0050462,N-acetylneuraminate synthase activity|GO:0016765,transferase activity, transferring alkyl or aryl (other than methyl) groups|GO:0008781,N-acylneuraminate cytidylyltransferase activity|GO:0016772,transferase activity, transferring phosphorus-containing groups|GO:0003824,catalytic activity|GO:0070567,cytidylyltransferase activity|GO:0016740,tran…	hsa01100,Metabolic pathways|hsa00520,Amino sugar and nucleotide sugar metabolism			http://www.uniprot.org/uniprot/Q9NR45	False
PKP3	1,0.653835674268	0.0,-0.613000000001	Q9Y446	PKP3	GO:0022607,cellular component assembly|GO:0016337,single organismal cell-cell adhesion|GO:0034330,cell junction organization|GO:0061024,membrane organization|GO:0007009,plasma membrane organization|GO:0008104,protein localization|GO:0007043,cell-cell junction assembly|GO:0007155,cell adhesion|GO:1990778,protein localization to cell periphery|GO:0090002,establishment of protein localization to pla…	GO:0016020,membrane|GO:0043231,intracellular membrane-bounded organelle|GO:0005634,nucleus|GO:0070161,anchoring junction|GO:0044464,cell part|GO:0005623,cell|GO:0043226,organelle|GO:0043229,intracellular organelle|GO:0071944,cell periphery|GO:0005911,cell-cell junction|GO:0005886,plasma membrane|GO:0044424,intracellular part|GO:0005622,intracellular|GO:0043227,membrane-bounded organelle|GO:003005…	GO:0050839,cell adhesion molecule binding|GO:0045294,alpha-catenin binding|GO:0005488,binding|GO:0005515,protein binding|GO:0019899,enzyme binding|GO:0045182,translation regulator activity|GO:0098632,protein binding involved in cell-cell adhesion|GO:0097159,organic cyclic compound binding|GO:0045296,cadherin binding|GO:0003723,RNA binding|GO:0003676,nucleic acid binding|GO:0098641,cadherin bindin…				http://www.uniprot.org/uniprot/Q9Y446	False
CTPS1	1,0.660669202829	0.0,-0.598	P17812	CTPS1	GO:0009218,pyrimidine ribonucleotide metabolic process|GO:0009165,nucleotide biosynthetic process|GO:0009163,nucleoside biosynthetic process|GO:0046134,pyrimidine nucleoside biosynthetic process|GO:1901362,organic cyclic compound biosynthetic process|GO:0046131,pyrimidine ribonucleoside metabolic process|GO:0046132,pyrimidine ribonucleoside biosynthetic process|GO:0044710,single-organism metaboli…	GO:0005737,cytoplasm|GO:0005829,cytosol|GO:0016020,membrane|GO:0044464,cell part|GO:0005623,cell|GO:0005622,intracellular|GO:0044444,cytoplasmic part|GO:0044424,intracellular part|GO:0097268,cytoophidium	GO:0035639,purine ribonucleoside triphosphate binding|GO:0005488,binding|GO:0043167,ion binding|GO:1901363,heterocyclic compound binding|GO:1901265,nucleoside phosphate binding|GO:0001882,nucleoside binding|GO:0043168,anion binding|GO:0000166,nucleotide binding|GO:0016879,ligase activity, forming carbon-nitrogen bonds|GO:0003883,CTP synthase activity|GO:0001883,purine nucleoside binding|GO:003254…	hsa01100,Metabolic pathways|hsa00240,Pyrimidine metabolism			http://www.uniprot.org/uniprot/P17812	False
GFM1	1,0.662503508523	0.0,-0.593999999999	C9JA25	GFM1	GO:0008152,metabolic process		GO:0035639,purine ribonucleoside triphosphate binding|GO:0005488,binding|GO:0043167,ion binding|GO:1901363,heterocyclic compound binding|GO:1901265,nucleoside phosphate binding|GO:0001882,nucleoside binding|GO:0043168,anion binding|GO:0016462,pyrophosphatase activity|GO:0000166,nucleotide binding|GO:0032561,guanyl ribonucleotide binding|GO:0001883,purine nucleoside binding|GO:0032549,ribonucleosi…				http://www.uniprot.org/uniprot/C9JA25	False
9-Sep	1,0.663422570299	0.0,-0.591999999999		9-Sep								False
RTCA	1,1.50211992694	0.0,0.586999999999	O00442	RTCA	GO:0016070,RNA metabolic process|GO:0006139,nucleobase-containing compound metabolic process|GO:0044260,cellular macromolecule metabolic process|GO:0044238,primary metabolic process|GO:0009987,cellular process|GO:0006725,cellular aromatic compound metabolic process|GO:0010467,gene expression|GO:0044237,cellular metabolic process|GO:0043170,macromolecule metabolic process|GO:0090304,nucleic acid m…	GO:0044446,intracellular organelle part|GO:0043231,intracellular membrane-bounded organelle|GO:0031981,nuclear lumen|GO:0043233,organelle lumen|GO:0005634,nucleus|GO:0044464,cell part|GO:0031974,membrane-enclosed lumen|GO:0005622,intracellular|GO:0005654,nucleoplasm|GO:0070013,intracellular organelle lumen|GO:0043229,intracellular organelle|GO:0044428,nuclear part|GO:0005623,cell|GO:0044424,intra…	GO:0035639,purine ribonucleoside triphosphate binding|GO:0005488,binding|GO:0003676,nucleic acid binding|GO:0016886,ligase activity, forming phosphoric ester bonds|GO:0043167,ion binding|GO:1901363,heterocyclic compound binding|GO:1901265,nucleoside phosphate binding|GO:0001882,nucleoside binding|GO:0043168,anion binding|GO:0000166,nucleotide binding|GO:0001883,purine nucleoside binding|GO:003254…				http://www.uniprot.org/uniprot/O00442	False
CARS	1,1.50733490956	0.0,0.592000000002	P49589	CARS	GO:0044238,primary metabolic process|GO:0019752,carboxylic acid metabolic process|GO:0090304,nucleic acid metabolic process|GO:0044249,cellular biosynthetic process|GO:0034641,cellular nitrogen compound metabolic process|GO:0006807,nitrogen compound metabolic process|GO:0044281,small molecule metabolic process|GO:0034645,cellular macromolecule biosynthetic process|GO:0034660,ncRNA metabolic proce…	GO:0005737,cytoplasm|GO:0005829,cytosol|GO:0044464,cell part|GO:0005623,cell|GO:0005622,intracellular|GO:0044444,cytoplasmic part|GO:0044424,intracellular part	GO:0035639,purine ribonucleoside triphosphate binding|GO:0005488,binding|GO:0003676,nucleic acid binding|GO:0043167,ion binding|GO:1901363,heterocyclic compound binding|GO:1901265,nucleoside phosphate binding|GO:0001882,nucleoside binding|GO:0043168,anion binding|GO:0043169,cation binding|GO:0004812,aminoacyl-tRNA ligase activity|GO:0004817,cysteine-tRNA ligase activity|GO:0000166,nucleotide bind…	hsa00970,Aminoacyl-tRNA biosynthesis			http://www.uniprot.org/uniprot/P49589	False
EIF3I	1,1.50942596852	0.0,0.593999999999	Q13347	EIF3I	GO:0022607,cellular component assembly|GO:0080090,regulation of primary metabolic process|GO:0019222,regulation of metabolic process|GO:0043933,macromolecular complex subunit organization|GO:2000112,regulation of cellular macromolecule biosynthetic process|GO:0031323,regulation of cellular metabolic process|GO:0044249,cellular biosynthetic process|GO:0034641,cellular nitrogen compound metabolic p…	GO:0044421,extracellular region part|GO:0033290,eukaryotic 48S preinitiation complex|GO:0030529,intracellular ribonucleoprotein complex|GO:0043227,membrane-bounded organelle|GO:0043226,organelle|GO:0005737,cytoplasm|GO:0005852,eukaryotic translation initiation factor 3 complex|GO:0031982,vesicle|GO:0016282,eukaryotic 43S preinitiation complex|GO:0070993,translation preinitiation complex|GO:003198…	GO:0005488,binding|GO:0003676,nucleic acid binding|GO:0097159,organic cyclic compound binding|GO:0008135,translation factor activity, RNA binding|GO:0003723,RNA binding|GO:0005515,protein binding|GO:1901363,heterocyclic compound binding|GO:0003743,translation initiation factor activity	hsa03013,RNA transport			http://www.uniprot.org/uniprot/Q13347	False
LYAR	1,1.51047258556	0.0,0.594999999997	Q9NX58	LYAR	GO:0006909,phagocytosis|GO:0080090,regulation of primary metabolic process|GO:0019222,regulation of metabolic process|GO:0051049,regulation of transport|GO:0048468,cell development|GO:1901362,organic cyclic compound biosynthetic process|GO:0071840,cellular component organization or biogenesis|GO:0010605,negative regulation of macromolecule metabolic process|GO:0071704,organic substance metabolic …	GO:0043231,intracellular membrane-bounded organelle|GO:0031981,nuclear lumen|GO:0043233,organelle lumen|GO:0005634,nucleus|GO:0005730,nucleolus|GO:0044464,cell part|GO:0043232,intracellular non-membrane-bounded organelle|GO:0031974,membrane-enclosed lumen|GO:0005622,intracellular|GO:0044446,intracellular organelle part|GO:0070013,intracellular organelle lumen|GO:0043229,intracellular organelle|GO…	GO:0043169,cation binding|GO:0005515,protein binding|GO:0097159,organic cyclic compound binding|GO:0044822,poly(A) RNA binding|GO:0043167,ion binding|GO:0003723,RNA binding|GO:0003676,nucleic acid binding|GO:0046872,metal ion binding|GO:1901363,heterocyclic compound binding|GO:0005488,binding|GO:0003677,DNA binding				http://www.uniprot.org/uniprot/Q9NX58	False
RPL23	1,1.51361679297	0.0,0.598	P62829	RPL23	GO:0051169,nuclear transport|GO:0008104,protein localization|GO:0061024,membrane organization|GO:1901362,organic cyclic compound biosynthetic process|GO:1901360,organic cyclic compound metabolic process|GO:1901361,organic cyclic compound catabolic process|GO:0070727,cellular macromolecule localization|GO:0043043,peptide biosynthetic process|GO:0044419,interspecies interaction between organisms|GO…	GO:0015934,large ribosomal subunit|GO:0022625,cytosolic large ribosomal subunit|GO:0031974,membrane-enclosed lumen|GO:0043229,intracellular organelle|GO:0043228,non-membrane-bounded organelle|GO:0022626,cytosolic ribosome|GO:0005924,cell-substrate adherens junction|GO:0005925,focal adhesion|GO:0043227,membrane-bounded organelle|GO:0043226,organelle|GO:0030054,cell junction|GO:0030055,cell-substra…	GO:0070180,large ribosomal subunit rRNA binding|GO:0005515,protein binding|GO:0097159,organic cyclic compound binding|GO:0044822,poly(A) RNA binding|GO:0019843,rRNA binding|GO:0003735,structural constituent of ribosome|GO:0003723,RNA binding|GO:0003676,nucleic acid binding|GO:0005198,structural molecule activity|GO:1901363,heterocyclic compound binding|GO:0005488,binding|GO:0044389,ubiquitin-like…	hsa03010,Ribosome			http://www.uniprot.org/uniprot/P62829	False
ITGB4	1,1.51361679297	0.0,0.598	P16144	ITGB4	GO:0032502,developmental process|GO:0022607,cellular component assembly|GO:0048565,digestive tract development|GO:0030030,cell projection organization|GO:0030031,cell projection assembly|GO:0060173,limb development|GO:0031589,cell-substrate adhesion|GO:0006928,movement of cell or subcellular component|GO:0055123,digestive system development|GO:0009790,embryo development|GO:0007044,cell-substrate …	GO:0098590,plasma membrane region|GO:0098636,protein complex involved in cell adhesion|GO:0031012,extracellular matrix|GO:0071944,cell periphery|GO:0030056,hemidesmosome|GO:0043226,organelle|GO:0030054,cell junction|GO:0030055,cell-substrate junction|GO:0070062,extracellular exosome|GO:0043227,membrane-bounded organelle|GO:0016021,integral component of membrane|GO:0016020,membrane|GO:0098802,plas…	GO:0060089,molecular transducer activity|GO:0005488,binding|GO:0005515,protein binding|GO:0001664,G-protein coupled receptor binding|GO:0005102,receptor binding|GO:0004872,receptor activity|GO:0031994,insulin-like growth factor I binding|GO:0019838,growth factor binding|GO:0038132,neuregulin binding|GO:0005520,insulin-like growth factor binding|GO:0005178,integrin binding|GO:0044877,macromolecula…	hsa04512,ECM-receptor interaction|hsa04510,Focal adhesion|hsa05410,Hypertrophic cardiomyopathy|hsa05165,Human papillomavirus infection|hsa05412,Arrhythmogenic right ventricular cardiomyopathy|hsa04151,PI3K-Akt signaling pathway|hsa05414,Dilated cardiomyopathy|hsa04810,Regulation of actin cytoskeleton			http://www.uniprot.org/uniprot/P16144	False
VDAC2	1,1.51571656651	0.0,0.6	P45880	VDAC2	GO:2001234,negative regulation of apoptotic signaling pathway|GO:0022607,cellular component assembly|GO:0006461,protein complex assembly|GO:0051234,establishment of localization|GO:2001233,regulation of apoptotic signaling pathway|GO:0043933,macromolecular complex subunit organization|GO:0051049,regulation of transport|GO:0048585,negative regulation of response to stimulus|GO:0034622,cellular mac…	GO:0098796,membrane protein complex|GO:0044421,extracellular region part|GO:0044464,cell part|GO:0031974,membrane-enclosed lumen|GO:0031975,envelope|GO:0043229,intracellular organelle|GO:0043228,non-membrane-bounded organelle|GO:0042645,mitochondrial nucleoid|GO:0043227,membrane-bounded organelle|GO:0043226,organelle|GO:0031224,intrinsic component of membrane|GO:0005737,cytoplasm|GO:0046930,pore …	GO:0015288,porin activity|GO:0005488,binding|GO:0022838,substrate-specific channel activity|GO:1901363,heterocyclic compound binding|GO:1901265,nucleoside phosphate binding|GO:0008509,anion transmembrane transporter activity|GO:0000166,nucleotide binding|GO:0022829,wide pore channel activity|GO:0022803,passive transmembrane transporter activity|GO:0005253,anion channel activity|GO:0005215,transpo…	hsa04022,cGMP-PKG signaling pathway|hsa04979,Cholesterol metabolism|hsa04020,Calcium signaling pathway|hsa04621,NOD-like receptor signaling pathway|hsa04218,Cellular senescence|hsa05012,Parkinson disease|hsa05016,Huntington disease|hsa05166,Human T-cell leukemia virus 1 infection|hsa04217,Necroptosis|hsa04216,Ferroptosis			http://www.uniprot.org/uniprot/P45880	False
RPL7	1,1.52097875324	0.0,0.604999999999	P18124	RPL7	GO:0008104,protein localization|GO:0061024,membrane organization|GO:1901362,organic cyclic compound biosynthetic process|GO:1901360,organic cyclic compound metabolic process|GO:1901361,organic cyclic compound catabolic process|GO:0070727,cellular macromolecule localization|GO:0043043,peptide biosynthetic process|GO:0044419,interspecies interaction between organisms|GO:0019058,viral life cycle|GO:…	GO:0015934,large ribosomal subunit|GO:0022625,cytosolic large ribosomal subunit|GO:0031974,membrane-enclosed lumen|GO:0043229,intracellular organelle|GO:0043228,non-membrane-bounded organelle|GO:0022626,cytosolic ribosome|GO:0005924,cell-substrate adherens junction|GO:0005925,focal adhesion|GO:0043227,membrane-bounded organelle|GO:0043226,organelle|GO:0030054,cell junction|GO:0030055,cell-substra…	GO:0005488,binding|GO:0005515,protein binding|GO:0097159,organic cyclic compound binding|GO:0044822,poly(A) RNA binding|GO:0005198,structural molecule activity|GO:0003735,structural constituent of ribosome|GO:0003723,RNA binding|GO:0003676,nucleic acid binding|GO:0003677,DNA binding|GO:0046983,protein dimerization activity|GO:0042803,protein homodimerization activity|GO:1901363,heterocyclic compo…	hsa03010,Ribosome			http://www.uniprot.org/uniprot/P18124	False
KIAA1614	1,1.53155799709	0.0,0.614999999996	Q5VZ46	KIAA1614	GO:0006996,organelle organization|GO:0031023,microtubule organizing center organization|GO:0007010,cytoskeleton organization|GO:0060341,regulation of cellular localization|GO:0022402,cell cycle process|GO:0009987,cellular process|GO:0016043,cellular component organization|GO:0051179,localization|GO:0007163,establishment or maintenance of cell polarity|GO:0065007,biological regulation|GO:0000226,m…	GO:0098590,plasma membrane region|GO:0043229,intracellular organelle|GO:0071944,cell periphery|GO:0043227,membrane-bounded organelle|GO:0043226,organelle|GO:0005737,cytoplasm|GO:0045177,apical part of cell|GO:0005634,nucleus|GO:0016020,membrane|GO:0044459,plasma membrane part|GO:0016324,apical plasma membrane|GO:0099568,cytoplasmic region|GO:0005938,cell cortex|GO:0005886,plasma membrane|GO:00432…	GO:0019900,kinase binding|GO:0005080,protein kinase C binding|GO:0017048,Rho GTPase binding|GO:0017016,Ras GTPase binding|GO:0019901,protein kinase binding|GO:0031267,small GTPase binding|GO:0051020,GTPase binding|GO:0019899,enzyme binding|GO:0005515,protein binding|GO:0005488,binding				http://www.uniprot.org/uniprot/Q5VZ46	False
RPS3A	1,1.53900722016	0.0,0.621999999999	P61247	RPS3A	GO:0008104,protein localization|GO:0061024,membrane organization|GO:1901362,organic cyclic compound biosynthetic process|GO:0071840,cellular component organization or biogenesis|GO:1901361,organic cyclic compound catabolic process|GO:0070727,cellular macromolecule localization|GO:0048869,cellular developmental process|GO:0043043,peptide biosynthetic process|GO:0010467,gene expression|GO:0044419,i…	GO:0022626,cytosolic ribosome|GO:0022627,cytosolic small ribosomal subunit|GO:0031974,membrane-enclosed lumen|GO:0043229,intracellular organelle|GO:0043228,non-membrane-bounded organelle|GO:0005924,cell-substrate adherens junction|GO:0005925,focal adhesion|GO:0043227,membrane-bounded organelle|GO:0043226,organelle|GO:0030054,cell junction|GO:0015935,small ribosomal subunit|GO:0005737,cytoplasm|GO…	GO:0005515,protein binding|GO:0097159,organic cyclic compound binding|GO:0044822,poly(A) RNA binding|GO:0005198,structural molecule activity|GO:0003735,structural constituent of ribosome|GO:0003723,RNA binding|GO:0003676,nucleic acid binding|GO:1901363,heterocyclic compound binding|GO:0005488,binding|GO:0048027,mRNA 5'-UTR binding|GO:0003729,mRNA binding	hsa03010,Ribosome			http://www.uniprot.org/uniprot/P61247	False
NME1	1,1.5454210993	0.0,0.628000000004	P15531	NME1	GO:0046129,purine ribonucleoside biosynthetic process|GO:0009218,pyrimidine ribonucleotide metabolic process|GO:0009165,nucleotide biosynthetic process|GO:0009163,nucleoside biosynthetic process|GO:0046134,pyrimidine nucleoside biosynthetic process|GO:1901362,organic cyclic compound biosynthetic process|GO:0046131,pyrimidine ribonucleoside metabolic process|GO:0046132,pyrimidine ribonucleoside bi…	GO:0098590,plasma membrane region|GO:0044421,extracellular region part|GO:0043229,intracellular organelle|GO:0071944,cell periphery|GO:0043227,membrane-bounded organelle|GO:0043226,organelle|GO:0005737,cytoplasm|GO:0001726,ruffle|GO:0042995,cell projection|GO:0031982,vesicle|GO:0005634,nucleus|GO:0016020,membrane|GO:0031988,membrane-bounded vesicle|GO:0044459,plasma membrane part|GO:0031256,leadi…	GO:0019205,nucleobase-containing compound kinase activity|GO:0035639,purine ribonucleoside triphosphate binding|GO:0044877,macromolecular complex binding|GO:0005488,binding|GO:0003676,nucleic acid binding|GO:0043167,ion binding|GO:1901363,heterocyclic compound binding|GO:0001883,purine nucleoside binding|GO:0001882,nucleoside binding|GO:0043168,anion binding|GO:0043169,cation binding|GO:0019001,g…	hsa00983,Drug metabolism - other enzymes|hsa01100,Metabolic pathways|hsa00240,Pyrimidine metabolism|hsa00230,Purine metabolism			http://www.uniprot.org/uniprot/P15531	False
EIF2S1	1,1.56157298521	0.0,0.642999999996	P05198	EIF2S1	GO:0080090,regulation of primary metabolic process|GO:0019222,regulation of metabolic process|GO:0048584,positive regulation of response to stimulus|GO:0048583,regulation of response to stimulus|GO:0098779,mitophagy in response to mitochondrial depolarization|GO:0007165,signal transduction|GO:0031347,regulation of defense response|GO:0050688,regulation of defense response to virus|GO:0044712,sing…	GO:0035770,ribonucleoprotein granule|GO:0043229,intracellular organelle|GO:0043228,non-membrane-bounded organelle|GO:0036464,cytoplasmic ribonucleoprotein granule|GO:0030529,intracellular ribonucleoprotein complex|GO:0043227,membrane-bounded organelle|GO:0043226,organelle|GO:0005737,cytoplasm|GO:0043614,multi-eIF complex|GO:0031982,vesicle|GO:0005850,eukaryotic translation initiation factor 2 com…	GO:0005488,binding|GO:0005515,protein binding|GO:0097159,organic cyclic compound binding|GO:0044822,poly(A) RNA binding|GO:0008135,translation factor activity, RNA binding|GO:0044877,macromolecular complex binding|GO:0003723,RNA binding|GO:0003676,nucleic acid binding|GO:0043021,ribonucleoprotein complex binding|GO:0043022,ribosome binding|GO:1901363,heterocyclic compound binding|GO:0003743,trans…	hsa05162,Measles|hsa04141,Protein processing in endoplasmic reticulum|hsa04140,Autophagy - animal|hsa05168,Herpes simplex virus 1 infection|hsa03013,RNA transport|hsa05164,Influenza A|hsa04210,Apoptosis|hsa05160,Hepatitis C|hsa04932,Non-alcoholic fatty liver disease			http://www.uniprot.org/uniprot/P05198	False
LONP1	1,1.56265576034	0.0,0.643999999996	K7EJE8	LONP1	GO:0032042,mitochondrial DNA metabolic process|GO:0022607,cellular component assembly|GO:0080090,regulation of primary metabolic process|GO:0019222,regulation of metabolic process|GO:0033043,regulation of organelle organization|GO:0043933,macromolecular complex subunit organization|GO:0031326,regulation of cellular biosynthetic process|GO:0031323,regulation of cellular metabolic process|GO:005112…	GO:0005737,cytoplasm|GO:0043231,intracellular membrane-bounded organelle|GO:0043233,organelle lumen|GO:0044464,cell part|GO:0044444,cytoplasmic part|GO:0031974,membrane-enclosed lumen|GO:0005622,intracellular|GO:0044446,intracellular organelle part|GO:0070013,intracellular organelle lumen|GO:0043229,intracellular organelle|GO:0005739,mitochondrion|GO:0044429,mitochondrial part|GO:0005759,mitochon…	GO:0004176,ATP-dependent peptidase activity|GO:0004252,serine-type endopeptidase activity|GO:0004175,endopeptidase activity|GO:0016887,ATPase activity|GO:0035639,purine ribonucleoside triphosphate binding|GO:0005488,binding|GO:0003676,nucleic acid binding|GO:0003677,DNA binding|GO:0008233,peptidase activity|GO:0043167,ion binding|GO:1901363,heterocyclic compound binding|GO:0001883,purine nucleosi…				http://www.uniprot.org/uniprot/K7EJE8	False
IFI16	1,1.56590859251	0.0,0.646999999997	H3BVE6	IFI16	GO:0048584,positive regulation of response to stimulus|GO:0048583,regulation of response to stimulus|GO:0031349,positive regulation of defense response|GO:0035458,cellular response to interferon-beta|GO:0070887,cellular response to chemical stimulus|GO:0050789,regulation of biological process|GO:0031347,regulation of defense response|GO:0035456,response to interferon-beta|GO:0051716,cellular resp…						http://www.uniprot.org/uniprot/H3BVE6	False
LIN7C	1,1.59992025667	0.0,0.678000000004	Q9NUP9	LIN7C	GO:0045199,maintenance of epithelial cell apical/basal polarity|GO:0008104,protein localization|GO:0061245,establishment or maintenance of bipolar cell polarity|GO:0006810,transport|GO:0006836,neurotransmitter transport|GO:0045197,establishment or maintenance of epithelial cell apical/basal polarity|GO:0008105,asymmetric protein localization|GO:0061024,membrane organization|GO:0032940,secretion b…	GO:0098590,plasma membrane region|GO:0043226,organelle|GO:0071944,cell periphery|GO:0045202,synapse|GO:0043227,membrane-bounded organelle|GO:0005923,bicellular tight junction|GO:0030054,cell junction|GO:0097060,synaptic membrane|GO:0042995,cell projection|GO:0070062,extracellular exosome|GO:0097458,neuron part|GO:0098805,whole membrane|GO:0016020,membrane|GO:0031988,membrane-bounded vesicle|GO:00…	GO:0008092,cytoskeletal protein binding|GO:0030165,PDZ domain binding|GO:0005488,binding|GO:0005515,protein binding|GO:0097016,L27 domain binding|GO:0019904,protein domain specific binding				http://www.uniprot.org/uniprot/Q9NUP9	False
XPO7	1,1.60547477743	0.0,0.682999999998	E5RIW1	XPO7	GO:0051169,nuclear transport|GO:0046907,intracellular transport|GO:0006810,transport|GO:0051649,establishment of localization in cell|GO:0051234,establishment of localization|GO:0051179,localization|GO:0051641,cellular localization	GO:0005623,cell					http://www.uniprot.org/uniprot/E5RIW1	False
ZSCAN21	1,1.61328351844	0.0,0.689999999996	Q9Y5A6	ZSCAN21	GO:0032774,RNA biosynthetic process|GO:0080090,regulation of primary metabolic process|GO:0019222,regulation of metabolic process|GO:0031328,positive regulation of cellular biosynthetic process|GO:0031326,regulation of cellular biosynthetic process|GO:0031325,positive regulation of cellular metabolic process|GO:0051173,positive regulation of nitrogen compound metabolic process|GO:0031323,regulati…	GO:0043231,intracellular membrane-bounded organelle|GO:0005634,nucleus|GO:0044464,cell part|GO:0005623,cell|GO:0005622,intracellular|GO:0043229,intracellular organelle|GO:0044424,intracellular part|GO:0043227,membrane-bounded organelle|GO:0043226,organelle	GO:0001012,RNA polymerase II regulatory region DNA binding|GO:0001159,core promoter proximal region DNA binding|GO:0001077,transcriptional activator activity, RNA polymerase II core promoter proximal region sequence-specific binding|GO:0005488,binding|GO:0003676,nucleic acid binding|GO:0003677,DNA binding|GO:1901363,heterocyclic compound binding|GO:0043565,sequence-specific DNA binding|GO:0043167…				http://www.uniprot.org/uniprot/Q9Y5A6	True
LRRC59	1,1.62225431115	0.0,0.697999999996	Q96AG4	LRRC59		GO:0016020,membrane|GO:0005783,endoplasmic reticulum|GO:0031974,membrane-enclosed lumen|GO:0005789,endoplasmic reticulum membrane|GO:0042175,nuclear outer membrane-endoplasmic reticulum membrane network|GO:0043229,intracellular organelle|GO:0043228,non-membrane-bounded organelle|GO:0042645,mitochondrial nucleoid|GO:0043227,membrane-bounded organelle|GO:0043226,organelle|GO:0031224,intrinsic compo…	GO:0097159,organic cyclic compound binding|GO:0044822,poly(A) RNA binding|GO:0005488,binding|GO:0003676,nucleic acid binding|GO:1901363,heterocyclic compound binding|GO:0003723,RNA binding|GO:0005515,protein binding|GO:0045296,cadherin binding|GO:0050839,cell adhesion molecule binding				http://www.uniprot.org/uniprot/Q96AG4	False
BAG2	1,1.62788637014	0.0,0.702999999999	O95816	BAG2	GO:0006457,protein folding|GO:0034605,cellular response to heat|GO:0048583,regulation of response to stimulus|GO:0050789,regulation of biological process|GO:0044267,cellular protein metabolic process|GO:0051716,cellular response to stimulus|GO:0044260,cellular macromolecule metabolic process|GO:0071704,organic substance metabolic process|GO:0065007,biological regulation|GO:0009628,response to abi…	GO:0005737,cytoplasm|GO:0005829,cytosol|GO:0044464,cell part|GO:0005623,cell|GO:0005622,intracellular|GO:0044444,cytoplasmic part|GO:0044424,intracellular part|GO:0005856,cytoskeleton|GO:1901588,dendritic microtubule|GO:0015630,microtubule cytoskeleton|GO:0099512,supramolecular fiber|GO:0099513,polymeric cytoskeletal fiber|GO:0043232,intracellular non-membrane-bounded organelle|GO:0044463,cell pr…	GO:0051087,chaperone binding|GO:0005515,protein binding|GO:0042802,identical protein binding|GO:0005488,binding|GO:0030554,adenyl nucleotide binding|GO:0000774,adenyl-nucleotide exchange factor activity|GO:0030234,enzyme regulator activity|GO:0000166,nucleotide binding|GO:0036094,small molecule binding|GO:0060590,ATPase regulator activity|GO:0097159,organic cyclic compound binding|GO:0017076,puri…	hsa04141,Protein processing in endoplasmic reticulum			http://www.uniprot.org/uniprot/O95816	False
PNPO	1,1.63467065698	0.0,0.709000000003	Q9NVS9	PNPO	GO:0050688,regulation of defense response to virus|GO:0019222,regulation of metabolic process|GO:0048584,positive regulation of response to stimulus|GO:0048583,regulation of response to stimulus|GO:0098779,mitophagy in response to mitochondrial depolarization|GO:0044281,small molecule metabolic process|GO:0044283,small molecule biosynthetic process|GO:1901362,organic cyclic compound biosynthetic …	GO:0031974,membrane-enclosed lumen|GO:0043229,intracellular organelle|GO:0043227,membrane-bounded organelle|GO:0043226,organelle|GO:0005737,cytoplasm|GO:0070062,extracellular exosome|GO:0031981,nuclear lumen|GO:0005634,nucleus|GO:0031988,membrane-bounded vesicle|GO:0005654,nucleoplasm|GO:1903561,extracellular vesicle|GO:0031982,vesicle|GO:0043230,extracellular organelle|GO:0043231,intracellular m…	GO:0043168,anion binding|GO:0050662,coenzyme binding|GO:0016638,oxidoreductase activity, acting on the CH-NH2 group of donors|GO:0097367,carbohydrate derivative binding|GO:0097159,organic cyclic compound binding|GO:0016641,oxidoreductase activity, acting on the CH-NH2 group of donors, oxygen as acceptor|GO:0004733,pyridoxamine-phosphate oxidase activity|GO:0000166,nucleotide binding|GO:0036094,sm…	hsa00750,Vitamin B6 metabolism|hsa01100,Metabolic pathways			http://www.uniprot.org/uniprot/Q9NVS9	False
COPS3	1,1.63580411712	0.0,0.710000000004	H7C3P9	COPS3	GO:0044248,cellular catabolic process|GO:0043632,modification-dependent macromolecule catabolic process|GO:0044267,cellular protein metabolic process|GO:1901575,organic substance catabolic process|GO:0044265,cellular macromolecule catabolic process|GO:0044260,cellular macromolecule metabolic process|GO:0071704,organic substance metabolic process|GO:0006508,proteolysis|GO:0044238,primary metabolic…	GO:0005737,cytoplasm|GO:0044446,intracellular organelle part|GO:0043231,intracellular membrane-bounded organelle|GO:0031981,nuclear lumen|GO:0043233,organelle lumen|GO:0005634,nucleus|GO:0044464,cell part|GO:0031974,membrane-enclosed lumen|GO:0005622,intracellular|GO:0005654,nucleoplasm|GO:0070013,intracellular organelle lumen|GO:0043229,intracellular organelle|GO:0044428,nuclear part|GO:0005623,…					http://www.uniprot.org/uniprot/H7C3P9	False
ZMPSTE24	1,1.65061081703	0.0,0.723000000004	O75844	ZMPSTE24	GO:0044238,primary metabolic process|GO:0030327,prenylated protein catabolic process|GO:0044248,cellular catabolic process|GO:0061024,membrane organization|GO:0044237,cellular metabolic process|GO:0043632,modification-dependent macromolecule catabolic process|GO:0044802,single-organism membrane organization|GO:0071840,cellular component organization or biogenesis|GO:0044267,cellular protein metab…	GO:0016020,membrane|GO:0005783,endoplasmic reticulum|GO:0044421,extracellular region part|GO:0044464,cell part|GO:0005789,endoplasmic reticulum membrane|GO:0042175,nuclear outer membrane-endoplasmic reticulum membrane network|GO:0043229,intracellular organelle|GO:0043227,membrane-bounded organelle|GO:0043226,organelle|GO:0031224,intrinsic component of membrane|GO:0005737,cytoplasm|GO:0031982,vesi…	GO:0016787,hydrolase activity|GO:0004175,endopeptidase activity|GO:0004222,metalloendopeptidase activity|GO:0003824,catalytic activity|GO:0043169,cation binding|GO:0043167,ion binding|GO:0008238,exopeptidase activity|GO:0070011,peptidase activity, acting on L-amino acid peptides|GO:0005488,binding|GO:0008233,peptidase activity|GO:0046872,metal ion binding|GO:0008235,metalloexopeptidase activity|G…	hsa00900,Terpenoid backbone biosynthesis			http://www.uniprot.org/uniprot/O75844	False
CAB39	1,1.65175532987	0.0,0.723999999999	Q9Y376	CAB39	GO:0009628,response to abiotic stimulus|GO:0019220,regulation of phosphate metabolic process|GO:0080090,regulation of primary metabolic process|GO:0019222,regulation of metabolic process|GO:0051049,regulation of transport|GO:0032147,activation of protein kinase activity|GO:0010800,positive regulation of peptidyl-threonine phosphorylation|GO:0007165,signal transduction|GO:0007166,cell surface rece…	GO:0043227,membrane-bounded organelle|GO:0043226,organelle|GO:0005737,cytoplasm|GO:0031982,vesicle|GO:1902911,protein kinase complex|GO:0031988,membrane-bounded vesicle|GO:1902494,catalytic complex|GO:0061695,transferase complex, transferring phosphorus-containing groups|GO:1902554,serine/threonine protein kinase complex|GO:1990234,transferase complex|GO:0032991,macromolecular complex|GO:1903561,…	GO:0019207,kinase regulator activity|GO:0019887,protein kinase regulator activity|GO:0030234,enzyme regulator activity|GO:0019209,kinase activator activity|GO:0019899,enzyme binding|GO:0019900,kinase binding|GO:0008047,enzyme activator activity|GO:0005515,protein binding|GO:0098772,molecular function regulator|GO:0030295,protein kinase activator activity|GO:0043539,protein serine/threonine kinase…	hsa04152,AMPK signaling pathway|hsa04150,mTOR signaling pathway			http://www.uniprot.org/uniprot/Q9Y376	False
CPSF6	1,1.65290063631	0.0,0.725000000001	Q16630	CPSF6	GO:0022607,cellular component assembly|GO:0070271,protein complex biogenesis|GO:0043933,macromolecular complex subunit organization|GO:0090304,nucleic acid metabolic process|GO:0034641,cellular nitrogen compound metabolic process|GO:0006807,nitrogen compound metabolic process|GO:0016043,cellular component organization|GO:0043631,RNA polyadenylation|GO:0071840,cellular component organization or bi…	GO:0044464,cell part|GO:0031974,membrane-enclosed lumen|GO:0043229,intracellular organelle|GO:0043227,membrane-bounded organelle|GO:0043226,organelle|GO:0016604,nuclear body|GO:0031981,nuclear lumen|GO:0005634,nucleus|GO:0016020,membrane|GO:0030529,intracellular ribonucleoprotein complex|GO:0005654,nucleoplasm|GO:0044451,nucleoplasm part|GO:0042382,paraspeckles|GO:0043234,protein complex|GO:00329…	GO:0005488,binding|GO:0005515,protein binding|GO:0097159,organic cyclic compound binding|GO:0044822,poly(A) RNA binding|GO:0000166,nucleotide binding|GO:0036094,small molecule binding|GO:0003723,RNA binding|GO:0003676,nucleic acid binding|GO:1901363,heterocyclic compound binding|GO:1901265,nucleoside phosphate binding|GO:0003729,mRNA binding|GO:0032403,protein complex binding|GO:1990448,exon-exon…	hsa03015,mRNA surveillance pathway			http://www.uniprot.org/uniprot/Q16630	False
UBQLN2	1,1.65634132267	0.0,0.728000000001	Q9UHD9	UBQLN2	GO:0032436,positive regulation of proteasomal ubiquitin-dependent protein catabolic process|GO:0080090,regulation of primary metabolic process|GO:0032434,regulation of proteasomal ubiquitin-dependent protein catabolic process|GO:0051049,regulation of transport|GO:1903069,regulation of ER-associated ubiquitin-dependent protein catabolic process|GO:0048584,positive regulation of response to stimulu…	GO:0005737,cytoplasm|GO:0031982,vesicle|GO:0005773,vacuole|GO:0031410,cytoplasmic vesicle|GO:0005634,nucleus|GO:0016020,membrane|GO:0044444,cytoplasmic part|GO:0005776,autophagosome|GO:0005623,cell|GO:0005622,intracellular|GO:0043229,intracellular organelle|GO:0071944,cell periphery|GO:0005886,plasma membrane|GO:0044424,intracellular part|GO:0044464,cell part|GO:0043227,membrane-bounded organelle…	GO:0005488,binding|GO:0005515,protein binding|GO:0140030,modification-dependent protein binding|GO:0031593,polyubiquitin binding	hsa04141,Protein processing in endoplasmic reticulum			http://www.uniprot.org/uniprot/Q9UHD9	False
FAM36A	1,1.67017583886	0.0,0.740000000003	Q5RI15	COX20	GO:0033617,mitochondrial respiratory chain complex IV assembly|GO:0022607,cellular component assembly|GO:0070271,protein complex biogenesis|GO:0043933,macromolecular complex subunit organization|GO:0017004,cytochrome complex assembly|GO:0009060,aerobic respiration|GO:0034622,cellular macromolecular complex assembly|GO:0006091,generation of precursor metabolites and energy|GO:0097034,mitochondrial…	GO:0031975,envelope|GO:0043229,intracellular organelle|GO:0043227,membrane-bounded organelle|GO:0043226,organelle|GO:0031224,intrinsic component of membrane|GO:0005737,cytoplasm|GO:0031090,organelle membrane|GO:0016021,integral component of membrane|GO:0016020,membrane|GO:0005740,mitochondrial envelope|GO:0005739,mitochondrion|GO:0031967,organelle envelope|GO:0031966,mitochondrial membrane|GO:004…	GO:0005488,binding|GO:0005515,protein binding	hsa04714,Thermogenesis			http://www.uniprot.org/uniprot/Q5RI15	False
AYP1	1,1.67249279983	0.0,0.742000000002	Q8TDP1	RNASEH2C	GO:0090304,nucleic acid metabolic process|GO:0034641,cellular nitrogen compound metabolic process|GO:0006807,nitrogen compound metabolic process|GO:1901360,organic cyclic compound metabolic process|GO:1901361,organic cyclic compound catabolic process|GO:0006139,nucleobase-containing compound metabolic process|GO:1901575,organic substance catabolic process|GO:0044265,cellular macromolecule catabol…	GO:0043234,protein complex|GO:0032991,macromolecular complex|GO:0043231,intracellular membrane-bounded organelle|GO:0005634,nucleus|GO:0044464,cell part|GO:0005623,cell|GO:0032299,ribonuclease H2 complex|GO:0043229,intracellular organelle|GO:0044424,intracellular part|GO:0005622,intracellular|GO:0043227,membrane-bounded organelle|GO:0043226,organelle		hsa03030,DNA replication			http://www.uniprot.org/uniprot/Q8TDP1	False
IARS2	1,1.67249279983	0.0,0.742000000002	Q9NSE4	IARS2	GO:1901566,organonitrogen compound biosynthetic process|GO:0006450,regulation of translational fidelity|GO:0080090,regulation of primary metabolic process|GO:0019222,regulation of metabolic process|GO:0051246,regulation of protein metabolic process|GO:0031323,regulation of cellular metabolic process|GO:0019752,carboxylic acid metabolic process|GO:0090304,nucleic acid metabolic process|GO:0044249,…	GO:0005737,cytoplasm|GO:0043231,intracellular membrane-bounded organelle|GO:0043233,organelle lumen|GO:0005829,cytosol|GO:0044464,cell part|GO:0044444,cytoplasmic part|GO:0031974,membrane-enclosed lumen|GO:0005622,intracellular|GO:0044446,intracellular organelle part|GO:0070013,intracellular organelle lumen|GO:0043229,intracellular organelle|GO:0005739,mitochondrion|GO:0044429,mitochondrial part|…	GO:0035639,purine ribonucleoside triphosphate binding|GO:0005488,binding|GO:0002161,aminoacyl-tRNA editing activity|GO:0043167,ion binding|GO:1901363,heterocyclic compound binding|GO:0001883,purine nucleoside binding|GO:0001882,nucleoside binding|GO:0043168,anion binding|GO:0004812,aminoacyl-tRNA ligase activity|GO:0000166,nucleotide binding|GO:1901265,nucleoside phosphate binding|GO:0032549,ribo…	hsa00970,Aminoacyl-tRNA biosynthesis			http://www.uniprot.org/uniprot/Q9NSE4	False
HMOX2	1,1.67249279983	0.0,0.742000000002	P30519	HMOX2	GO:0008152,metabolic process|GO:0050801,ion homeostasis|GO:0006778,porphyrin-containing compound metabolic process|GO:0042592,homeostatic process|GO:0034641,cellular nitrogen compound metabolic process|GO:0055072,iron ion homeostasis|GO:0044281,small molecule metabolic process|GO:0055076,transition metal ion homeostasis|GO:0098771,inorganic ion homeostasis|GO:0001666,response to hypoxia|GO:004469…	GO:0005783,endoplasmic reticulum|GO:0005789,endoplasmic reticulum membrane|GO:0042175,nuclear outer membrane-endoplasmic reticulum membrane network|GO:0043229,intracellular organelle|GO:0071944,cell periphery|GO:0043227,membrane-bounded organelle|GO:0043226,organelle|GO:0005737,cytoplasm|GO:0031090,organelle membrane|GO:0016020,membrane|GO:0044432,endoplasmic reticulum part|GO:0098588,bounding me…	GO:0043169,cation binding|GO:0004392,heme oxygenase (decyclizing) activity|GO:0016705,oxidoreductase activity, acting on paired donors, with incorporation or reduction of molecular oxygen|GO:0043167,ion binding|GO:0003824,catalytic activity|GO:0005488,binding|GO:0005515,protein binding|GO:0046872,metal ion binding|GO:0016491,oxidoreductase activity|GO:0020037,heme binding|GO:0046906,tetrapyrrole …	hsa04978,Mineral absorption|hsa00860,Porphyrin and chlorophyll metabolism|hsa01100,Metabolic pathways			http://www.uniprot.org/uniprot/P30519	False
FLOT1	1,1.68997276883	0.0,0.757000000004	O75955	FLOT1	GO:0034116,positive regulation of heterotypic cell-cell adhesion|GO:0034114,regulation of heterotypic cell-cell adhesion|GO:0019220,regulation of phosphate metabolic process|GO:0080090,regulation of primary metabolic process|GO:0019222,regulation of metabolic process|GO:1901890,positive regulation of cell junction assembly|GO:0022407,regulation of cell-cell adhesion|GO:0010831,positive regulation…	GO:0048770,pigment granule|GO:0044853,plasma membrane raft|GO:0030054,cell junction|GO:0008180,COP9 signalosome|GO:0031982,vesicle|GO:0005773,vacuole|GO:0016021,integral component of membrane|GO:0016020,membrane|GO:0031988,membrane-bounded vesicle|GO:0044291,cell-cell contact zone|GO:0098589,membrane region|GO:0042995,cell projection|GO:0043234,protein complex|GO:0043230,extracellular organelle|G…	GO:0005515,protein binding|GO:0019899,enzyme binding|GO:0005488,binding|GO:0002020,protease binding|GO:0046983,protein dimerization activity|GO:0046982,protein heterodimerization activity|GO:0035255,ionotropic glutamate receptor binding|GO:0035254,glutamate receptor binding|GO:0005102,receptor binding	hsa04910,Insulin signaling pathway			http://www.uniprot.org/uniprot/O75955	False
RPA2	1,1.7362804552	0.0,0.795999999998	P15927	RPA2	GO:0080090,regulation of primary metabolic process|GO:0019222,regulation of metabolic process|GO:0060249,anatomical structure homeostasis|GO:0034605,cellular response to heat|GO:0000082,G1/S transition of mitotic cell cycle|GO:0006139,nucleobase-containing compound metabolic process|GO:0042769,DNA damage response, detection of DNA damage|GO:1901362,organic cyclic compound biosynthetic process|GO:…	GO:0031974,membrane-enclosed lumen|GO:0000781,chromosome, telomeric region|GO:0043229,intracellular organelle|GO:0005662,DNA replication factor A complex|GO:0000785,chromatin|GO:0000228,nuclear chromosome|GO:0043227,membrane-bounded organelle|GO:0043226,organelle|GO:0016605,PML body|GO:0016604,nuclear body|GO:0031981,nuclear lumen|GO:0005634,nucleus|GO:0005654,nucleoplasm|GO:0044454,nuclear chrom…	GO:0043566,structure-specific DNA binding|GO:0031625,ubiquitin protein ligase binding|GO:0044389,ubiquitin-like protein ligase binding|GO:0005515,protein binding|GO:0047485,protein N-terminus binding|GO:0003684,damaged DNA binding|GO:0097159,organic cyclic compound binding|GO:0019899,enzyme binding|GO:0003697,single-stranded DNA binding|GO:0019903,protein phosphatase binding|GO:0019902,phosphatas…	hsa03030,DNA replication|hsa03440,Homologous recombination|hsa03460,Fanconi anemia pathway|hsa03430,Mismatch repair|hsa03420,Nucleotide excision repair			http://www.uniprot.org/uniprot/P15927	False
RPL27	1,1.74956952981	0.0,0.806999999999	P61353	RPL27	GO:0008104,protein localization|GO:0061024,membrane organization|GO:1901362,organic cyclic compound biosynthetic process|GO:1901360,organic cyclic compound metabolic process|GO:1901361,organic cyclic compound catabolic process|GO:0070727,cellular macromolecule localization|GO:0043043,peptide biosynthetic process|GO:0044419,interspecies interaction between organisms|GO:0019058,viral life cycle|GO:…	GO:0015934,large ribosomal subunit|GO:0022625,cytosolic large ribosomal subunit|GO:0043229,intracellular organelle|GO:0043228,non-membrane-bounded organelle|GO:0022626,cytosolic ribosome|GO:0005924,cell-substrate adherens junction|GO:0005925,focal adhesion|GO:0043227,membrane-bounded organelle|GO:0043226,organelle|GO:0030054,cell junction|GO:0030055,cell-substrate junction|GO:0005737,cytoplasm|GO…	GO:0097159,organic cyclic compound binding|GO:0044822,poly(A) RNA binding|GO:0005198,structural molecule activity|GO:0003735,structural constituent of ribosome|GO:0003723,RNA binding|GO:0003676,nucleic acid binding|GO:1901363,heterocyclic compound binding|GO:0005488,binding|GO:0005515,protein binding	hsa03010,Ribosome			http://www.uniprot.org/uniprot/P61353	False
DHCR7	1,1.75199663013	0.0,0.808999999996	Q9UBM7	DHCR7	GO:0016126,sterol biosynthetic process|GO:0030323,respiratory tube development|GO:0030324,lung development|GO:0080090,regulation of primary metabolic process|GO:0019222,regulation of metabolic process|GO:0060541,respiratory system development|GO:0046890,regulation of lipid biosynthetic process|GO:0090181,regulation of cholesterol metabolic process|GO:0009791,post-embryonic development|GO:0072359,…	GO:0016020,membrane|GO:0005783,endoplasmic reticulum|GO:0005789,endoplasmic reticulum membrane|GO:0042175,nuclear outer membrane-endoplasmic reticulum membrane network|GO:0043229,intracellular organelle|GO:0043227,membrane-bounded organelle|GO:0043226,organelle|GO:0031224,intrinsic component of membrane|GO:0005737,cytoplasm|GO:0031090,organelle membrane|GO:0016021,integral component of membrane|G…	GO:0047598,7-dehydrocholesterol reductase activity|GO:0016628,oxidoreductase activity, acting on the CH-CH group of donors, NAD or NADP as acceptor|GO:0016627,oxidoreductase activity, acting on the CH-CH group of donors|GO:0003824,catalytic activity|GO:0016491,oxidoreductase activity|GO:0050661,NADP binding|GO:0009918,sterol delta7 reductase activity|GO:0050662,coenzyme binding|GO:0097159,organic…	hsa00100,Steroid biosynthesis|hsa01100,Metabolic pathways			http://www.uniprot.org/uniprot/Q9UBM7	False
RPS15	1,1.75321144263	0.0,0.809999999998	P62841	RPS15	GO:0051169,nuclear transport|GO:0051168,nuclear export|GO:0061024,membrane organization|GO:0001503,ossification|GO:0051656,establishment of organelle localization|GO:1901362,organic cyclic compound biosynthetic process|GO:0071840,cellular component organization or biogenesis|GO:1901361,organic cyclic compound catabolic process|GO:0070727,cellular macromolecule localization|GO:0048869,cellular dev…	GO:0022626,cytosolic ribosome|GO:0022627,cytosolic small ribosomal subunit|GO:0031974,membrane-enclosed lumen|GO:0043229,intracellular organelle|GO:0043228,non-membrane-bounded organelle|GO:0005924,cell-substrate adherens junction|GO:0005925,focal adhesion|GO:0043227,membrane-bounded organelle|GO:0043226,organelle|GO:0030054,cell junction|GO:0015935,small ribosomal subunit|GO:0005737,cytoplasm|GO…	GO:0005515,protein binding|GO:0097159,organic cyclic compound binding|GO:0044822,poly(A) RNA binding|GO:0005198,structural molecule activity|GO:0003735,structural constituent of ribosome|GO:0003723,RNA binding|GO:0003676,nucleic acid binding|GO:0003677,DNA binding|GO:1901363,heterocyclic compound binding|GO:0005488,binding	hsa03010,Ribosome			http://www.uniprot.org/uniprot/P62841	False
HADHA	1,1.78138580121	0.0,0.832999999997	P40939	HADHA	GO:0034440,lipid oxidation|GO:0006631,fatty acid metabolic process|GO:0006650,glycerophospholipid metabolic process|GO:0006635,fatty acid beta-oxidation|GO:0050896,response to stimulus|GO:0032048,cardiolipin metabolic process|GO:0019752,carboxylic acid metabolic process|GO:0044248,cellular catabolic process|GO:0009062,fatty acid catabolic process|GO:0044281,small molecule metabolic process|GO:004…	GO:0044464,cell part|GO:0031974,membrane-enclosed lumen|GO:0031975,envelope|GO:0043229,intracellular organelle|GO:0043228,non-membrane-bounded organelle|GO:0042645,mitochondrial nucleoid|GO:0043227,membrane-bounded organelle|GO:0043226,organelle|GO:0005737,cytoplasm|GO:0031090,organelle membrane|GO:0070013,intracellular organelle lumen|GO:0036125,fatty acid beta-oxidation multienzyme complex|GO:0…	GO:0051287,NAD binding|GO:0044877,macromolecular complex binding|GO:0005488,binding|GO:0003857,3-hydroxyacyl-CoA dehydrogenase activity|GO:1901363,heterocyclic compound binding|GO:1901265,nucleoside phosphate binding|GO:0016491,oxidoreductase activity|GO:1901681,sulfur compound binding|GO:0050662,coenzyme binding|GO:0016829,lyase activity|GO:0000062,fatty-acyl-CoA binding|GO:0000166,nucleotide bi…	hsa00310,Lysine degradation|hsa00062,Fatty acid elongation|hsa01100,Metabolic pathways|hsa00071,Fatty acid degradation|hsa01200,Carbon metabolism|hsa00280,Valine, leucine and isoleucine degradation|hsa00640,Propanoate metabolism|hsa00380,Tryptophan metabolism|hsa01212,Fatty acid metabolism|hsa00650,Butanoate metabolism|hsa00410,beta-Alanine metabolism			http://www.uniprot.org/uniprot/P40939	False
ERP29	1,1.78880980357	0.0,0.839000000004	P30040	ERP29	GO:0008104,protein localization|GO:0019220,regulation of phosphate metabolic process|GO:0080090,regulation of primary metabolic process|GO:0019222,regulation of metabolic process|GO:2001233,regulation of apoptotic signaling pathway|GO:0051048,negative regulation of secretion|GO:0051049,regulation of transport|GO:0048584,positive regulation of response to stimulus|GO:0048583,regulation of response…	GO:0005783,endoplasmic reticulum|GO:0048770,pigment granule|GO:0031974,membrane-enclosed lumen|GO:0043229,intracellular organelle|GO:0030133,transport vesicle|GO:0043227,membrane-bounded organelle|GO:0043226,organelle|GO:0005737,cytoplasm|GO:0070062,extracellular exosome|GO:0016023,cytoplasmic, membrane-bounded vesicle|GO:0031410,cytoplasmic vesicle|GO:0016020,membrane|GO:0031988,membrane-bounded…	GO:0005488,binding|GO:0016853,isomerase activity|GO:0016860,intramolecular oxidoreductase activity|GO:0051087,chaperone binding|GO:0003824,catalytic activity|GO:0003756,protein disulfide isomerase activity|GO:0005515,protein binding|GO:0046983,protein dimerization activity|GO:0016864,intramolecular oxidoreductase activity, transposing S-S bonds|GO:0042802,identical protein binding|GO:0042803,prot…	hsa04141,Protein processing in endoplasmic reticulum			http://www.uniprot.org/uniprot/P30040	False
ARID3A	1,1.79377631932	0.0,0.842999999997	Q99856	ARID3A	GO:0032774,RNA biosynthetic process|GO:0080090,regulation of primary metabolic process|GO:0019222,regulation of metabolic process|GO:0031328,positive regulation of cellular biosynthetic process|GO:0031326,regulation of cellular biosynthetic process|GO:0031325,positive regulation of cellular metabolic process|GO:0051173,positive regulation of nitrogen compound metabolic process|GO:0031323,regulati…	GO:0031974,membrane-enclosed lumen|GO:0043229,intracellular organelle|GO:0043228,non-membrane-bounded organelle|GO:0043227,membrane-bounded organelle|GO:0043226,organelle|GO:0005737,cytoplasm|GO:0031981,nuclear lumen|GO:0005730,nucleolus|GO:0005634,nucleus|GO:0016020,membrane|GO:0005654,nucleoplasm|GO:0005794,Golgi apparatus|GO:0098589,membrane region|GO:0012505,endomembrane system|GO:0043231,int…	GO:0001012,RNA polymerase II regulatory region DNA binding|GO:0044877,macromolecular complex binding|GO:0005488,binding|GO:0003676,nucleic acid binding|GO:0003677,DNA binding|GO:1901363,heterocyclic compound binding|GO:0043565,sequence-specific DNA binding|GO:0042802,identical protein binding|GO:0000981,RNA polymerase II transcription factor activity, sequence-specific DNA binding|GO:0042803,prot…				http://www.uniprot.org/uniprot/Q99856	False
DGAT1	1,1.79626474577	0.0,0.845000000002	O75907	DGAT1	GO:0034377,plasma lipoprotein particle assembly|GO:0022607,cellular component assembly|GO:0006637,acyl-CoA metabolic process|GO:0006650,glycerophospholipid metabolic process|GO:0043933,macromolecular complex subunit organization|GO:0006639,acylglycerol metabolic process|GO:0006638,neutral lipid metabolic process|GO:0035383,thioester metabolic process|GO:0034379,very-low-density lipoprotein partic…	GO:0005783,endoplasmic reticulum|GO:0005789,endoplasmic reticulum membrane|GO:0042175,nuclear outer membrane-endoplasmic reticulum membrane network|GO:0043229,intracellular organelle|GO:0043227,membrane-bounded organelle|GO:0043226,organelle|GO:0031224,intrinsic component of membrane|GO:0005737,cytoplasm|GO:0031090,organelle membrane|GO:0016021,integral component of membrane|GO:0016020,membrane|G…	GO:0005488,binding|GO:0003824,catalytic activity|GO:0016740,transferase activity|GO:0016746,transferase activity, transferring acyl groups|GO:0016747,transferase activity, transferring acyl groups other than amino-acyl groups|GO:0005515,protein binding|GO:0016411,acylglycerol O-acyltransferase activity|GO:0008374,O-acyltransferase activity|GO:0004144,diacylglycerol O-acyltransferase activity|GO:0…	hsa00830,Retinol metabolism|hsa00561,Glycerolipid metabolism|hsa01100,Metabolic pathways|hsa04975,Fat digestion and absorption		D10657,Pradigastat sodium (USAN)|D10664,Pradigastat (USAN)	http://www.uniprot.org/uniprot/O75907	False
RBM28	1,1.8062530203	0.0,0.852999999997	Q9NW13	RBM28	GO:0016070,RNA metabolic process|GO:0016071,mRNA metabolic process|GO:0044238,primary metabolic process|GO:0044260,cellular macromolecule metabolic process|GO:0006139,nucleobase-containing compound metabolic process|GO:0009987,cellular process|GO:0006725,cellular aromatic compound metabolic process|GO:0010467,gene expression|GO:0044237,cellular metabolic process|GO:0043170,macromolecule metabolic…	GO:0031974,membrane-enclosed lumen|GO:0043229,intracellular organelle|GO:0043228,non-membrane-bounded organelle|GO:0043227,membrane-bounded organelle|GO:0043226,organelle|GO:0031981,nuclear lumen|GO:0005730,nucleolus|GO:0005634,nucleus|GO:0030529,intracellular ribonucleoprotein complex|GO:0032991,macromolecular complex|GO:0043231,intracellular membrane-bounded organelle|GO:0043232,intracellular n…	GO:0097159,organic cyclic compound binding|GO:0044822,poly(A) RNA binding|GO:0000166,nucleotide binding|GO:0036094,small molecule binding|GO:0003723,RNA binding|GO:0003676,nucleic acid binding|GO:1901363,heterocyclic compound binding|GO:1901265,nucleoside phosphate binding|GO:0005488,binding	hsa03008,Ribosome biogenesis in eukaryotes			http://www.uniprot.org/uniprot/Q9NW13	False
ATP5D	1,1.90924202828	0.0,0.933	P30049	ATP5F1D	GO:0009167,purine ribonucleoside monophosphate metabolic process|GO:0009165,nucleotide biosynthetic process|GO:0009163,nucleoside biosynthetic process|GO:0009161,ribonucleoside monophosphate metabolic process|GO:1901362,organic cyclic compound biosynthetic process|GO:0042451,purine nucleoside biosynthetic process|GO:0009168,purine ribonucleoside monophosphate biosynthetic process|GO:0044710,singl…	GO:0098796,membrane protein complex|GO:0044464,cell part|GO:0031974,membrane-enclosed lumen|GO:0031975,envelope|GO:0043229,intracellular organelle|GO:0043227,membrane-bounded organelle|GO:0043226,organelle|GO:0045261,proton-transporting ATP synthase complex, catalytic core F(1)|GO:0033178,proton-transporting two-sector ATPase complex, catalytic domain|GO:0031090,organelle membrane|GO:0005743,mito…	GO:0043531,ADP binding|GO:0035639,purine ribonucleoside triphosphate binding|GO:0036442,hydrogen-exporting ATPase activity|GO:0005488,binding|GO:0016887,ATPase activity|GO:0043167,ion binding|GO:1901363,heterocyclic compound binding|GO:0032550,purine ribonucleoside binding|GO:0001882,nucleoside binding|GO:0043168,anion binding|GO:0042625,ATPase coupled ion transmembrane transporter activity|GO:00…	hsa00190,Oxidative phosphorylation|hsa04714,Thermogenesis|hsa01100,Metabolic pathways|hsa05016,Huntington disease|hsa05010,Alzheimer disease|hsa05012,Parkinson disease			http://www.uniprot.org/uniprot/P30049	False
PYCR2	1,1.99308052566	0.0,0.995000000003	Q96C36	PYCR2	GO:0044283,small molecule biosynthetic process|GO:0019752,carboxylic acid metabolic process|GO:0044249,cellular biosynthetic process|GO:0006807,nitrogen compound metabolic process|GO:0044281,small molecule metabolic process|GO:0009064,glutamine family amino acid metabolic process|GO:0055129,L-proline biosynthetic process|GO:1901362,organic cyclic compound biosynthetic process|GO:0044699,single-or…	GO:0005737,cytoplasm|GO:0044464,cell part|GO:0005623,cell|GO:0005622,intracellular|GO:0044424,intracellular part|GO:0043231,intracellular membrane-bounded organelle|GO:0043233,organelle lumen|GO:0044444,cytoplasmic part|GO:0031974,membrane-enclosed lumen|GO:0044446,intracellular organelle part|GO:0070013,intracellular organelle lumen|GO:0043229,intracellular organelle|GO:0005739,mitochondrion|GO:…	GO:0004735,pyrroline-5-carboxylate reductase activity|GO:0016645,oxidoreductase activity, acting on the CH-NH group of donors|GO:0016646,oxidoreductase activity, acting on the CH-NH group of donors, NAD or NADP as acceptor|GO:0003824,catalytic activity|GO:0016491,oxidoreductase activity|GO:0005488,binding|GO:0005515,protein binding	hsa01230,Biosynthesis of amino acids|hsa01100,Metabolic pathways|hsa00330,Arginine and proline metabolism			http://www.uniprot.org/uniprot/Q96C36	False
CCDC6	1,2.00416321016	0.0,1.003	Q16204	CCDC6	GO:0006996,organelle organization|GO:0007010,cytoskeleton organization|GO:0009987,cellular process|GO:0016043,cellular component organization|GO:0071840,cellular component organization or biogenesis	GO:0005856,cytoskeleton|GO:0005737,cytoplasm|GO:0043232,intracellular non-membrane-bounded organelle|GO:0044464,cell part|GO:0005623,cell|GO:0005622,intracellular|GO:0043229,intracellular organelle|GO:0043228,non-membrane-bounded organelle|GO:0044424,intracellular part|GO:0043226,organelle|GO:0005829,cytosol|GO:0044444,cytoplasmic part	GO:0005200,structural constituent of cytoskeleton|GO:0017124,SH3 domain binding|GO:0005198,structural molecule activity|GO:0005488,binding|GO:0005515,protein binding|GO:0019904,protein domain specific binding	hsa05216,Thyroid cancer|hsa05200,Pathways in cancer	H00032,Thyroid cancer		http://www.uniprot.org/uniprot/Q16204	False
NSDHL	1,2.012515647	0.0,1.009	Q15738	NSDHL	GO:0032502,developmental process|GO:0051716,cellular response to stimulus|GO:0001890,placenta development|GO:0061458,reproductive system development|GO:0060711,labyrinthine layer development|GO:0060674,placenta blood vessel development|GO:0060716,labyrinthine layer blood vessel development|GO:1901615,organic hydroxy compound metabolic process|GO:0009790,embryo development|GO:0072359,circulatory s…	GO:0005811,lipid particle|GO:0005783,endoplasmic reticulum|GO:0005789,endoplasmic reticulum membrane|GO:0042175,nuclear outer membrane-endoplasmic reticulum membrane network|GO:0043229,intracellular organelle|GO:0043228,non-membrane-bounded organelle|GO:0043227,membrane-bounded organelle|GO:0043226,organelle|GO:0031224,intrinsic component of membrane|GO:0005737,cytoplasm|GO:0031090,organelle memb…	GO:0016229,steroid dehydrogenase activity|GO:0016614,oxidoreductase activity, acting on CH-OH group of donors|GO:0016616,oxidoreductase activity, acting on the CH-OH group of donors, NAD or NADP as acceptor|GO:0047012,sterol-4-alpha-carboxylate 3-dehydrogenase (decarboxylating) activity|GO:0033764,steroid dehydrogenase activity, acting on the CH-OH group of donors, NAD or NADP as acceptor|GO:0003…	hsa00100,Steroid biosynthesis|hsa01100,Metabolic pathways			http://www.uniprot.org/uniprot/Q15738	False
ITGA6	1,2.06909516304	0.0,1.049	P23229	ITGA6	GO:2001234,negative regulation of apoptotic signaling pathway|GO:2001236,regulation of extrinsic apoptotic signaling pathway|GO:2001237,negative regulation of extrinsic apoptotic signaling pathway|GO:0019220,regulation of phosphate metabolic process|GO:0080090,regulation of primary metabolic process|GO:0019222,regulation of metabolic process|GO:2001233,regulation of apoptotic signaling pathway|GO…	GO:0098590,plasma membrane region|GO:0098636,protein complex involved in cell adhesion|GO:0009897,external side of plasma membrane|GO:0031012,extracellular matrix|GO:0071944,cell periphery|GO:0098552,side of membrane|GO:0005924,cell-substrate adherens junction|GO:0005925,focal adhesion|GO:0030056,hemidesmosome|GO:0030054,cell junction|GO:0030055,cell-substrate junction|GO:0045178,basal part of ce…	GO:0005178,integrin binding|GO:0050839,cell adhesion molecule binding|GO:0043169,cation binding|GO:0043167,ion binding|GO:0044877,macromolecular complex binding|GO:0005488,binding|GO:0005515,protein binding|GO:0032403,protein complex binding|GO:0005102,receptor binding|GO:0046872,metal ion binding|GO:0043236,laminin binding|GO:0031994,insulin-like growth factor I binding|GO:0050840,extracellular …	hsa04510,Focal adhesion|hsa05200,Pathways in cancer|hsa04514,Cell adhesion molecules|hsa04512,ECM-receptor interaction|hsa05222,Small cell lung cancer|hsa04640,Hematopoietic cell lineage|hsa05145,Toxoplasmosis|hsa05410,Hypertrophic cardiomyopathy|hsa05165,Human papillomavirus infection|hsa05412,Arrhythmogenic right ventricular cardiomyopathy|hsa04151,PI3K-Akt signaling pathway|hsa05414,Dilated ca…			http://www.uniprot.org/uniprot/P23229	False
LGALS3	1,2.08927152573	0.0,1.063	G3V3R6	LGALS3			GO:0030246,carbohydrate binding|GO:0005488,binding				http://www.uniprot.org/uniprot/G3V3R6	False
FUBP3	1,2.28786194641	0.0,1.194	Q96I24	FUBP3	GO:0032774,RNA biosynthetic process|GO:0080090,regulation of primary metabolic process|GO:0019222,regulation of metabolic process|GO:0031328,positive regulation of cellular biosynthetic process|GO:0031326,regulation of cellular biosynthetic process|GO:0031325,positive regulation of cellular metabolic process|GO:0051173,positive regulation of nitrogen compound metabolic process|GO:0031323,regulati…	GO:0005737,cytoplasm|GO:0043231,intracellular membrane-bounded organelle|GO:0005634,nucleus|GO:0016020,membrane|GO:0044464,cell part|GO:0005623,cell|GO:0005622,intracellular|GO:0043229,intracellular organelle|GO:0044424,intracellular part|GO:0043227,membrane-bounded organelle|GO:0043226,organelle	GO:0001012,RNA polymerase II regulatory region DNA binding|GO:0001159,core promoter proximal region DNA binding|GO:0001077,transcriptional activator activity, RNA polymerase II core promoter proximal region sequence-specific binding|GO:0005488,binding|GO:0003676,nucleic acid binding|GO:0003677,DNA binding|GO:1901363,heterocyclic compound binding|GO:0043565,sequence-specific DNA binding|GO:0000987…				http://www.uniprot.org/uniprot/Q96I24	False
HARS	1,2.35381347444	0.0,1.235	P12081	HARS	GO:0044238,primary metabolic process|GO:0016070,RNA metabolic process|GO:0019752,carboxylic acid metabolic process|GO:0090304,nucleic acid metabolic process|GO:0044249,cellular biosynthetic process|GO:0034641,cellular nitrogen compound metabolic process|GO:0006807,nitrogen compound metabolic process|GO:0044281,small molecule metabolic process|GO:0034645,cellular macromolecule biosynthetic process…	GO:0005737,cytoplasm|GO:0043231,intracellular membrane-bounded organelle|GO:0005829,cytosol|GO:0044464,cell part|GO:0044444,cytoplasmic part|GO:0005739,mitochondrion|GO:0005622,intracellular|GO:0043229,intracellular organelle|GO:0005623,cell|GO:0044424,intracellular part|GO:0043227,membrane-bounded organelle|GO:0043226,organelle	GO:0035639,purine ribonucleoside triphosphate binding|GO:0005488,binding|GO:0000166,nucleotide binding|GO:1901363,heterocyclic compound binding|GO:1901265,nucleoside phosphate binding|GO:0001882,nucleoside binding|GO:0043168,anion binding|GO:0004812,aminoacyl-tRNA ligase activity|GO:0043167,ion binding|GO:0001883,purine nucleoside binding|GO:0032549,ribonucleoside binding|GO:0017076,purine nucleo…	hsa00970,Aminoacyl-tRNA biosynthesis			http://www.uniprot.org/uniprot/P12081	False
BID	1,3.66293474567	0.0,1.873	P55957	BID	GO:2001235,positive regulation of apoptotic signaling pathway|GO:2001236,regulation of extrinsic apoptotic signaling pathway|GO:0008104,protein localization|GO:0032388,positive regulation of intracellular transport|GO:0080090,regulation of primary metabolic process|GO:0019222,regulation of metabolic process|GO:2001233,regulation of apoptotic signaling pathway|GO:0051049,regulation of transport|GO…	GO:0044421,extracellular region part|GO:0098573,intrinsic component of mitochondrial membrane|GO:0031090,organelle membrane|GO:0031975,envelope|GO:0043229,intracellular organelle|GO:0031301,integral component of organelle membrane|GO:0031300,intrinsic component of organelle membrane|GO:0032592,integral component of mitochondrial membrane|GO:0043227,membrane-bounded organelle|GO:0043226,organelle|…	GO:0005126,cytokine receptor binding|GO:0032813,tumor necrosis factor receptor superfamily binding|GO:0044389,ubiquitin-like protein ligase binding|GO:0005123,death receptor binding|GO:0019899,enzyme binding|GO:0031625,ubiquitin protein ligase binding|GO:0005488,binding|GO:0005515,protein binding|GO:0005102,receptor binding|GO:0046983,protein dimerization activity|GO:0046982,protein heterodimeriz…	hsa04650,Natural killer cell mediated cytotoxicity|hsa05416,Viral myocarditis|hsa01524,Platinum drug resistance|hsa05168,Herpes simplex virus 1 infection|hsa05169,Epstein-Barr virus infection|hsa05164,Influenza A|hsa04210,Apoptosis|hsa05167,Kaposi sarcoma-associated herpesvirus infection|hsa05160,Hepatitis C|hsa05161,Hepatitis B|hsa05162,Measles|hsa05163,Human cytomegalovirus infection|hsa05200,P…			http://www.uniprot.org/uniprot/P55957	False
RFC3	1,4.85341424099	0.0,2.279	P40938	RFC3	GO:0006297,nucleotide-excision repair, DNA gap filling|GO:0044238,primary metabolic process|GO:0060249,anatomical structure homeostasis|GO:0006950,response to stress|GO:0032201,telomere maintenance via semi-conservative replication|GO:0006139,nucleobase-containing compound metabolic process|GO:0032200,telomere organization|GO:0042592,homeostatic process|GO:0044249,cellular biosynthetic process|GO…	GO:0031974,membrane-enclosed lumen|GO:0043229,intracellular organelle|GO:0043228,non-membrane-bounded organelle|GO:0043227,membrane-bounded organelle|GO:0043226,organelle|GO:0031981,nuclear lumen|GO:0005634,nucleus|GO:0005654,nucleoplasm|GO:0005657,replication fork|GO:0005694,chromosome|GO:0043234,protein complex|GO:0032991,macromolecular complex|GO:0043231,intracellular membrane-bounded organell…	GO:0008094,DNA-dependent ATPase activity|GO:0016818,hydrolase activity, acting on acid anhydrides, in phosphorus-containing anhydrides|GO:0003676,nucleic acid binding|GO:0042623,ATPase activity, coupled|GO:0097159,organic cyclic compound binding|GO:0016787,hydrolase activity|GO:0017111,nucleoside-triphosphatase activity|GO:0003824,catalytic activity|GO:0016817,hydrolase activity, acting on acid a…	hsa03030,DNA replication|hsa03430,Mismatch repair|hsa03420,Nucleotide excision repair			http://www.uniprot.org/uniprot/P40938	False
SMC1A	1.51047258556,1	0.594999999997,0.0	Q14683	SMC1A	GO:0080090,regulation of primary metabolic process|GO:0019222,regulation of metabolic process|GO:0048468,cell development|GO:0007165,signal transduction|GO:0071840,cellular component organization or biogenesis|GO:0044710,single-organism metabolic process|GO:0044711,single-organism biosynthetic process|GO:0048864,stem cell development|GO:0000003,reproduction|GO:0048869,cellular developmental proce…	GO:0031974,membrane-enclosed lumen|GO:0043229,intracellular organelle|GO:0043228,non-membrane-bounded organelle|GO:0000228,nuclear chromosome|GO:0043227,membrane-bounded organelle|GO:0008278,cohesin complex|GO:0005737,cytoplasm|GO:0031981,nuclear lumen|GO:0005730,nucleolus|GO:0005634,nucleus|GO:0043226,organelle|GO:0005654,nucleoplasm|GO:0000776,kinetochore|GO:0000793,condensed chromosome|GO:0008…	GO:0035639,purine ribonucleoside triphosphate binding|GO:0044877,macromolecular complex binding|GO:0005488,binding|GO:0003676,nucleic acid binding|GO:0043167,ion binding|GO:1901363,heterocyclic compound binding|GO:0001883,purine nucleoside binding|GO:0001882,nucleoside binding|GO:0043168,anion binding|GO:0000166,nucleotide binding|GO:1901265,nucleoside phosphate binding|GO:0032549,ribonucleoside …	hsa04110,Cell cycle|hsa04114,Oocyte meiosis			http://www.uniprot.org/uniprot/Q14683	False
CNPY2	1.52203338084,1	0.606000000001,0.0	Q9Y2B0	CNPY2	GO:0009892,negative regulation of metabolic process|GO:0009893,positive regulation of metabolic process|GO:0019222,regulation of metabolic process|GO:0009891,positive regulation of biosynthetic process|GO:0031325,positive regulation of cellular metabolic process|GO:0031323,regulation of cellular metabolic process|GO:0010869,regulation of receptor biosynthetic process|GO:0010629,negative regulatio…	GO:0005783,endoplasmic reticulum|GO:0043229,intracellular organelle|GO:0071944,cell periphery|GO:0031226,intrinsic component of plasma membrane|GO:0043226,organelle|GO:0031224,intrinsic component of membrane|GO:0005737,cytoplasm|GO:0043227,membrane-bounded organelle|GO:0016021,integral component of membrane|GO:0016020,membrane|GO:0044459,plasma membrane part|GO:0012505,endomembrane system|GO:0005…	GO:0005488,binding|GO:0005515,protein binding				http://www.uniprot.org/uniprot/Q9Y2B0	False
HIST1H4H	1.534746096,1	0.617999999999,0.0	P62805	HIST1H4D	GO:0080090,regulation of primary metabolic process|GO:0019222,regulation of metabolic process|GO:0060249,anatomical structure homeostasis|GO:0048534,hematopoietic or lymphoid organ development|GO:0031055,chromatin remodeling at centromere|GO:0007165,signal transduction|GO:1901362,organic cyclic compound biosynthetic process|GO:0035574,histone H4-K20 demethylation|GO:0006306,DNA methylation|GO:004…	GO:0031974,membrane-enclosed lumen|GO:0044815,DNA packaging complex|GO:0043229,intracellular organelle|GO:0043228,non-membrane-bounded organelle|GO:0000785,chromatin|GO:0000786,nucleosome|GO:0000228,nuclear chromosome|GO:0043227,membrane-bounded organelle|GO:0043226,organelle|GO:0070062,extracellular exosome|GO:0031981,nuclear lumen|GO:0005634,nucleus|GO:0016020,membrane|GO:0031988,membrane-bound…	GO:0005488,binding|GO:0042393,histone binding|GO:0005515,protein binding|GO:0003824,catalytic activity|GO:0097159,organic cyclic compound binding|GO:0044822,poly(A) RNA binding|GO:0032451,demethylase activity|GO:0032452,histone demethylase activity|GO:0003723,RNA binding|GO:0003676,nucleic acid binding|GO:0003677,DNA binding|GO:0046983,protein dimerization activity|GO:0046982,protein heterodimeri…	hsa05322,Systemic lupus erythematosus|hsa05203,Viral carcinogenesis|hsa05034,Alcoholism			http://www.uniprot.org/uniprot/P62805	False
TSN	1.58337173174,1	0.662999999998,0.0	Q15631	TSN	GO:0090304,nucleic acid metabolic process|GO:0090305,nucleic acid phosphodiester bond hydrolysis|GO:0034641,cellular nitrogen compound metabolic process|GO:0006807,nitrogen compound metabolic process|GO:1901360,organic cyclic compound metabolic process|GO:0006139,nucleobase-containing compound metabolic process|GO:0044260,cellular macromolecule metabolic process|GO:0071704,organic substance metab…	GO:0005737,cytoplasm|GO:0043231,intracellular membrane-bounded organelle|GO:0005829,cytosol|GO:0044464,cell part|GO:0044444,cytoplasmic part|GO:0005623,cell|GO:0043226,organelle|GO:0043229,intracellular organelle|GO:0044424,intracellular part|GO:0005622,intracellular|GO:0043227,membrane-bounded organelle|GO:0005634,nucleus|GO:0005783,endoplasmic reticulum|GO:0031974,membrane-enclosed lumen|GO:003…	GO:0005488,binding|GO:0016787,hydrolase activity|GO:0043566,structure-specific DNA binding|GO:0005515,protein binding|GO:0043565,sequence-specific DNA binding|GO:0004518,nuclease activity|GO:0004519,endonuclease activity|GO:0044822,poly(A) RNA binding|GO:0004540,ribonuclease activity|GO:0004521,endoribonuclease activity|GO:0016788,hydrolase activity, acting on ester bonds|GO:1901363,heterocyclic …				http://www.uniprot.org/uniprot/Q15631	False
SAE1	1.58337173174,1.95748330079	0.662999999998,0.968999999996	Q9UBE0	SAE1	GO:0033157,regulation of intracellular protein transport|GO:0008104,protein localization|GO:0032388,positive regulation of intracellular transport|GO:0019222,regulation of metabolic process|GO:0051049,regulation of transport|GO:0032386,regulation of intracellular transport|GO:0071840,cellular component organization or biogenesis|GO:0032879,regulation of localization|GO:0070727,cellular macromolec…	GO:0031974,membrane-enclosed lumen|GO:0043229,intracellular organelle|GO:0043227,membrane-bounded organelle|GO:0043226,organelle|GO:0005737,cytoplasm|GO:0031981,nuclear lumen|GO:0005634,nucleus|GO:0031510,SUMO activating enzyme complex|GO:0005654,nucleoplasm|GO:1902494,catalytic complex|GO:0043234,protein complex|GO:0032991,macromolecular complex|GO:0043231,intracellular membrane-bounded organell…	GO:0005488,binding|GO:0008022,protein C-terminus binding|GO:0046982,protein heterodimerization activity|GO:0019948,SUMO activating enzyme activity|GO:0030234,enzyme regulator activity|GO:0008641,small protein activating enzyme activity|GO:0003824,catalytic activity|GO:0004839,ubiquitin activating enzyme activity|GO:0008047,enzyme activator activity|GO:0005515,protein binding|GO:0043008,ATP-depend…	hsa04120,Ubiquitin mediated proteolysis			http://www.uniprot.org/uniprot/Q9UBE0	False
BZW2	1.59328019257,1.72548268909	0.671999999999,0.787000000004	Q9Y6E2	BZW2	GO:0032502,developmental process|GO:0048856,anatomical structure development|GO:0044707,single-multicellular organism process|GO:0007399,nervous system development|GO:0048869,cellular developmental process|GO:0030154,cell differentiation|GO:0044767,single-organism developmental process|GO:0032501,multicellular organismal process|GO:0044763,single-organism cellular process|GO:0048731,system develo…	GO:0016020,membrane|GO:0005737,cytoplasm|GO:0044464,cell part|GO:0005623,cell|GO:0005622,intracellular|GO:0044424,intracellular part	GO:0050839,cell adhesion molecule binding|GO:0005515,protein binding|GO:0045296,cadherin binding|GO:0005488,binding				http://www.uniprot.org/uniprot/Q9Y6E2	False
AASDHPPT	1.59438495308,1	0.672999999999,0.0	Q9NRN7	AASDHPPT	GO:0044710,single-organism metabolic process|GO:0006766,vitamin metabolic process|GO:1901564,organonitrogen compound metabolic process|GO:0006575,cellular modified amino acid metabolic process|GO:0043603,cellular amide metabolic process|GO:0006732,coenzyme metabolic process|GO:0015939,pantothenate metabolic process|GO:0009987,cellular process|GO:0006767,water-soluble vitamin metabolic process|GO:…	GO:0005737,cytoplasm|GO:0005622,intracellular|GO:0043230,extracellular organelle|GO:0031982,vesicle|GO:0044421,extracellular region part|GO:0043227,membrane-bounded organelle|GO:0005829,cytosol|GO:0044464,cell part|GO:0005623,cell|GO:0031988,membrane-bounded vesicle|GO:0044444,cytoplasmic part|GO:0005576,extracellular region|GO:0044424,intracellular part|GO:1903561,extracellular vesicle|GO:006501…	GO:0043169,cation binding|GO:0016780,phosphotransferase activity, for other substituted phosphate groups|GO:0016772,transferase activity, transferring phosphorus-containing groups|GO:0008897,holo-[acyl-carrier-protein] synthase activity|GO:0000287,magnesium ion binding|GO:0043167,ion binding|GO:0003824,catalytic activity|GO:0016740,transferase activity|GO:0005488,binding|GO:0005515,protein bindin…	hsa00770,Pantothenate and CoA biosynthesis			http://www.uniprot.org/uniprot/Q9NRN7	False
VDAC3	1.60547477743,1	0.682999999998,0.0	Q9Y277	VDAC3	GO:0022604,regulation of cell morphogenesis|GO:0022607,cellular component assembly|GO:0015853,adenine transport|GO:0015851,nucleobase transport|GO:0033043,regulation of organelle organization|GO:0030030,cell projection organization|GO:0051049,regulation of transport|GO:0006863,purine nucleobase transport|GO:0051128,regulation of cellular component organization|GO:0060491,regulation of cell projec…	GO:0044421,extracellular region part|GO:0031975,envelope|GO:0043229,intracellular organelle|GO:0043227,membrane-bounded organelle|GO:0043226,organelle|GO:0031224,intrinsic component of membrane|GO:0005737,cytoplasm|GO:0046930,pore complex|GO:0031982,vesicle|GO:0005634,nucleus|GO:0016020,membrane|GO:0044444,cytoplasmic part|GO:0005739,mitochondrion|GO:0031988,membrane-bounded vesicle|GO:0005576,ex…	GO:0015288,porin activity|GO:0005488,binding|GO:0022838,substrate-specific channel activity|GO:1901363,heterocyclic compound binding|GO:1901265,nucleoside phosphate binding|GO:0008509,anion transmembrane transporter activity|GO:0000166,nucleotide binding|GO:0022829,wide pore channel activity|GO:0022803,passive transmembrane transporter activity|GO:0005253,anion channel activity|GO:0005215,transpo…	hsa04022,cGMP-PKG signaling pathway|hsa04979,Cholesterol metabolism|hsa04020,Calcium signaling pathway|hsa04621,NOD-like receptor signaling pathway|hsa05203,Viral carcinogenesis|hsa04218,Cellular senescence|hsa05166,Human T-cell leukemia virus 1 infection|hsa05012,Parkinson disease|hsa05016,Huntington disease|hsa05161,Hepatitis B|hsa04217,Necroptosis|hsa04216,Ferroptosis			http://www.uniprot.org/uniprot/Q9Y277	False
LRRC1	1.61216566299,1.56482356347	0.689000000004,0.645999999997	Q9BTT6	LRRC1	GO:0044700,single organism signaling|GO:0051716,cellular response to stimulus|GO:0050896,response to stimulus|GO:0009987,cellular process|GO:0050794,regulation of cellular process|GO:0065007,biological regulation|GO:0007165,signal transduction|GO:0007154,cell communication|GO:0023052,signaling|GO:0050789,regulation of biological process|GO:0044699,single-organism process|GO:0033036,macromolecule …	GO:0005737,cytoplasm|GO:0016020,membrane|GO:0044464,cell part|GO:0005623,cell|GO:0005622,intracellular|GO:0044424,intracellular part|GO:0005829,cytosol|GO:0044444,cytoplasmic part|GO:0071944,cell periphery|GO:0005886,plasma membrane|GO:0098590,plasma membrane region|GO:0005911,cell-cell junction|GO:0099572,postsynaptic specialization|GO:0034702,ion channel complex|GO:0045202,synapse|GO:0098984,ne…	GO:0035255,ionotropic glutamate receptor binding|GO:0035254,glutamate receptor binding|GO:0005488,binding|GO:0005515,protein binding|GO:0005102,receptor binding				http://www.uniprot.org/uniprot/Q9BTT6	False
TIMM50	1.62675839626,1	0.701999999996,0.0	M0QXC3	TIMM50	GO:0033036,macromolecule localization|GO:0008104,protein localization|GO:0006810,transport|GO:0045184,establishment of protein localization|GO:0071702,organic substance transport|GO:0015031,protein transport|GO:0051234,establishment of localization|GO:0051179,localization	GO:0044464,cell part|GO:0031975,envelope|GO:0043229,intracellular organelle|GO:0043227,membrane-bounded organelle|GO:0043226,organelle|GO:0005737,cytoplasm|GO:0031090,organelle membrane|GO:0005743,mitochondrial inner membrane|GO:0016020,membrane|GO:0044444,cytoplasmic part|GO:0005739,mitochondrion|GO:0098800,inner mitochondrial membrane protein complex|GO:0044455,mitochondrial membrane part|GO:00…					http://www.uniprot.org/uniprot/M0QXC3	False
ANXA7	1.63127498668,1	0.706000000002,0.0	P20073	ANXA7	GO:0022604,regulation of cell morphogenesis|GO:0009992,cellular water homeostasis|GO:0009628,response to abiotic stimulus|GO:0009892,negative regulation of metabolic process|GO:0008152,metabolic process|GO:0019222,regulation of metabolic process|GO:0022603,regulation of anatomical structure morphogenesis|GO:0050801,ion homeostasis|GO:0030154,cell differentiation|GO:0007610,behavior|GO:0051128,reg…	GO:0016020,membrane|GO:0005783,endoplasmic reticulum|GO:0044421,extracellular region part|GO:0005789,endoplasmic reticulum membrane|GO:0042175,nuclear outer membrane-endoplasmic reticulum membrane network|GO:0043229,intracellular organelle|GO:0071944,cell periphery|GO:0043227,membrane-bounded organelle|GO:0043226,organelle|GO:0005737,cytoplasm|GO:0030667,secretory granule membrane|GO:0070062,extr…	GO:0048306,calcium-dependent protein binding|GO:0005488,binding|GO:0003676,nucleic acid binding|GO:1901363,heterocyclic compound binding|GO:0043168,anion binding|GO:0043169,cation binding|GO:0005543,phospholipid binding|GO:0005544,calcium-dependent phospholipid binding|GO:0043167,ion binding|GO:0005509,calcium ion binding|GO:0032403,protein complex binding|GO:0046872,metal ion binding|GO:0005178,…				http://www.uniprot.org/uniprot/P20073	False
TUBB8	1.63807339572,2.25011696938	0.712,1.17	Q3ZCM7	TUBB8	GO:0051258,protein polymerization|GO:0007017,microtubule-based process|GO:0071822,protein complex subunit organization|GO:0070271,protein complex biogenesis|GO:0043933,macromolecular complex subunit organization|GO:0006461,protein complex assembly|GO:0016043,cellular component organization|GO:0065003,macromolecular complex assembly|GO:0022607,cellular component assembly|GO:0044763,single-organism…	GO:0043229,intracellular organelle|GO:0043228,non-membrane-bounded organelle|GO:0005874,microtubule|GO:0043226,organelle|GO:0005856,cytoskeleton|GO:0031982,vesicle|GO:0043227,membrane-bounded organelle|GO:0031988,membrane-bounded vesicle|GO:0044430,cytoskeletal part|GO:0005737,cytoplasm|GO:0015630,microtubule cytoskeleton|GO:0032991,macromolecular complex|GO:1903561,extracellular vesicle|GO:00700…	GO:0005200,structural constituent of cytoskeleton|GO:0035639,purine ribonucleoside triphosphate binding|GO:0005488,binding|GO:0005198,structural molecule activity|GO:1901363,heterocyclic compound binding|GO:1901265,nucleoside phosphate binding|GO:0001882,nucleoside binding|GO:0043168,anion binding|GO:0016462,pyrophosphatase activity|GO:0000166,nucleotide binding|GO:0032561,guanyl ribonucleotide b…	hsa05130,Pathogenic Escherichia coli infection|hsa04145,Phagosome|hsa04540,Gap junction		D00491,Paclitaxel (JAN/USP/INN); Abraxane (TN); Taxol (TN)|D00570,Colchicine (JP16/USP); Colchicine (TN)|D01068,Vinblastine sulfate (JP16/USP); Exal (TN); Velban (TN)|D01769,Vindesine sulfate (JAN/USAN); Fildesin (TN)|D01935,Vinorelbine ditartrate (JAN); Vinorelbine tartrate (USP); KW 2307; Navelbine (TN)|D02165,Docetaxel hydrate (JP16); Docetaxel (USAN); Docetaxel injection (JP16); Docetaxel for…	http://www.uniprot.org/uniprot/Q3ZCM7	False
GALE	1.63920921528,1	0.713000000004,0.0	Q14376	GALE	GO:0044712,single-organism catabolic process|GO:0019320,hexose catabolic process|GO:0044710,single-organism metabolic process|GO:0005975,carbohydrate metabolic process|GO:0044238,primary metabolic process|GO:0046365,monosaccharide catabolic process|GO:0005996,monosaccharide metabolic process|GO:0019318,hexose metabolic process|GO:1901575,organic substance catabolic process|GO:0006012,galactose me…	GO:0005737,cytoplasm|GO:0005622,intracellular|GO:0043230,extracellular organelle|GO:0031982,vesicle|GO:0044421,extracellular region part|GO:0043227,membrane-bounded organelle|GO:0005829,cytosol|GO:0044464,cell part|GO:0005623,cell|GO:0031988,membrane-bounded vesicle|GO:0044444,cytoplasmic part|GO:0005576,extracellular region|GO:0044424,intracellular part|GO:1903561,extracellular vesicle|GO:006501…	GO:0016857,racemase and epimerase activity, acting on carbohydrates and derivatives|GO:0016854,racemase and epimerase activity|GO:0016853,isomerase activity|GO:0050662,coenzyme binding|GO:0003824,catalytic activity|GO:0048037,cofactor binding|GO:0005488,binding|GO:0005515,protein binding|GO:0003974,UDP-N-acetylglucosamine 4-epimerase activity|GO:0046983,protein dimerization activity|GO:0003978,UD…	hsa01100,Metabolic pathways|hsa00052,Galactose metabolism|hsa00520,Amino sugar and nucleotide sugar metabolism			http://www.uniprot.org/uniprot/Q14376	False
PUS1	1.65519363216,1.95612694689	0.727000000003,0.967999999997	F5H1B2	PUS1	GO:0016070,RNA metabolic process|GO:0006139,nucleobase-containing compound metabolic process|GO:0044260,cellular macromolecule metabolic process|GO:0044238,primary metabolic process|GO:0009987,cellular process|GO:0006725,cellular aromatic compound metabolic process|GO:0043412,macromolecule modification|GO:0044237,cellular metabolic process|GO:0009451,RNA modification|GO:0090304,nucleic acid metab…		GO:0016853,isomerase activity|GO:0097159,organic cyclic compound binding|GO:0009982,pseudouridine synthase activity|GO:0003824,catalytic activity|GO:0003723,RNA binding|GO:0003676,nucleic acid binding|GO:0016866,intramolecular transferase activity|GO:1901363,heterocyclic compound binding|GO:0005488,binding				http://www.uniprot.org/uniprot/F5H1B2	False
NDUFS5	1.66094004818,1.62450479271	0.731999999998,0.699999999998	O43920	NDUFS5	GO:0022607,cellular component assembly|GO:0070271,protein complex biogenesis|GO:0043933,macromolecular complex subunit organization|GO:0009141,nucleoside triphosphate metabolic process|GO:0034622,cellular macromolecular complex assembly|GO:0009144,purine nucleoside triphosphate metabolic process|GO:0009167,purine ribonucleoside monophosphate metabolic process|GO:0034641,cellular nitrogen compound…	GO:0044464,cell part|GO:0031970,organelle envelope lumen|GO:0031974,membrane-enclosed lumen|GO:1990204,oxidoreductase complex|GO:0043229,intracellular organelle|GO:0043227,membrane-bounded organelle|GO:0043226,organelle|GO:0005737,cytoplasm|GO:0031090,organelle membrane|GO:0098796,membrane protein complex|GO:0016020,membrane|GO:0098803,respiratory chain complex|GO:0044444,cytoplasmic part|GO:0005…	GO:0003824,catalytic activity|GO:0008137,NADH dehydrogenase (ubiquinone) activity|GO:0016655,oxidoreductase activity, acting on NAD(P)H, quinone or similar compound as acceptor|GO:0050136,NADH dehydrogenase (quinone) activity|GO:0016651,oxidoreductase activity, acting on NAD(P)H|GO:0003954,NADH dehydrogenase activity|GO:0016491,oxidoreductase activity	hsa00190,Oxidative phosphorylation|hsa04714,Thermogenesis|hsa01100,Metabolic pathways|hsa04723,Retrograde endocannabinoid signaling|hsa05012,Parkinson disease|hsa05016,Huntington disease|hsa05010,Alzheimer disease|hsa04932,Non-alcoholic fatty liver disease			http://www.uniprot.org/uniprot/O43920	False
DDT	1.67713636888,1	0.745999999998,0.0	P30046	DDT	GO:0044249,cellular biosynthetic process|GO:1901362,organic cyclic compound biosynthetic process|GO:0044699,single-organism process|GO:1901576,organic substance biosynthetic process|GO:0044710,single-organism metabolic process|GO:0044711,single-organism biosynthetic process|GO:0042440,pigment metabolic process|GO:0044550,secondary metabolite biosynthetic process|GO:0071704,organic substance metab…	GO:0005737,cytoplasm|GO:0005622,intracellular|GO:0043230,extracellular organelle|GO:0031982,vesicle|GO:0044421,extracellular region part|GO:0043227,membrane-bounded organelle|GO:0044464,cell part|GO:0005623,cell|GO:0031988,membrane-bounded vesicle|GO:0005576,extracellular region|GO:0044424,intracellular part|GO:1903561,extracellular vesicle|GO:0065010,extracellular membrane-bounded organelle|GO:0…	GO:0004167,dopachrome isomerase activity|GO:0016853,isomerase activity|GO:0033981,D-dopachrome decarboxylase activity|GO:0016829,lyase activity|GO:0016830,carbon-carbon lyase activity|GO:0016831,carboxy-lyase activity|GO:0003824,catalytic activity|GO:0016863,intramolecular oxidoreductase activity, transposing C=C bonds|GO:0016860,intramolecular oxidoreductase activity|GO:0005126,cytokine receptor…				http://www.uniprot.org/uniprot/P30046	False
HDLBP	1.67946298589,1.86865469377	0.748000000001,0.902000000003	C9JIZ1	HDLBP		GO:0005737,cytoplasm|GO:0044464,cell part|GO:0005623,cell|GO:0005622,intracellular|GO:0044424,intracellular part|GO:0005829,cytosol|GO:0044444,cytoplasmic part	GO:0097159,organic cyclic compound binding|GO:0005488,binding|GO:0003676,nucleic acid binding|GO:1901363,heterocyclic compound binding|GO:0003723,RNA binding				http://www.uniprot.org/uniprot/C9JIZ1	False
APEH	1.68062750447,1.64832416991	0.749000000003,0.721000000003	P13798	APEH	GO:0044238,primary metabolic process|GO:1901564,organonitrogen compound metabolic process|GO:0043603,cellular amide metabolic process|GO:0019538,protein metabolic process|GO:0009987,cellular process|GO:0044237,cellular metabolic process|GO:0043170,macromolecule metabolic process|GO:0071704,organic substance metabolic process|GO:0034641,cellular nitrogen compound metabolic process|GO:0006807,nitro…	GO:0005635,nuclear envelope|GO:0031975,envelope|GO:0043229,intracellular organelle|GO:0043227,membrane-bounded organelle|GO:0043226,organelle|GO:0005737,cytoplasm|GO:0031982,vesicle|GO:0005634,nucleus|GO:0016020,membrane|GO:0031988,membrane-bounded vesicle|GO:0031965,nuclear membrane|GO:0031967,organelle envelope|GO:0012505,endomembrane system|GO:1903561,extracellular vesicle|GO:0031090,organelle…	GO:0005488,binding|GO:0004252,serine-type endopeptidase activity|GO:0004175,endopeptidase activity|GO:0005515,protein binding|GO:0017171,serine hydrolase activity|GO:0016787,hydrolase activity|GO:0008242,omega peptidase activity|GO:0003824,catalytic activity|GO:1901363,heterocyclic compound binding|GO:0008238,exopeptidase activity|GO:0070011,peptidase activity, acting on L-amino acid peptides|GO:…				http://www.uniprot.org/uniprot/P13798	False
DDX19A	1.6923171932,1	0.759,0.0	Q9NUU7	DDX19A	GO:0015931,nucleobase-containing compound transport|GO:0051169,nuclear transport|GO:0051168,nuclear export|GO:0008104,protein localization|GO:0090304,nucleic acid metabolic process|GO:0034641,cellular nitrogen compound metabolic process|GO:0006807,nitrogen compound metabolic process|GO:0051641,cellular localization|GO:0051028,mRNA transport|GO:0044699,single-organism process|GO:0006139,nucleobase…	GO:0005635,nuclear envelope|GO:0031975,envelope|GO:0043229,intracellular organelle|GO:0043227,membrane-bounded organelle|GO:0043226,organelle|GO:0031224,intrinsic component of membrane|GO:0005737,cytoplasm|GO:0046930,pore complex|GO:0031090,organelle membrane|GO:0016021,integral component of membrane|GO:0016020,membrane|GO:0031965,nuclear membrane|GO:0031967,organelle envelope|GO:0012505,endomemb…	GO:0016887,ATPase activity|GO:0008026,ATP-dependent helicase activity|GO:0035639,purine ribonucleoside triphosphate binding|GO:0005488,binding|GO:0003676,nucleic acid binding|GO:0008186,RNA-dependent ATPase activity|GO:0043167,ion binding|GO:1901363,heterocyclic compound binding|GO:0001883,purine nucleoside binding|GO:0001882,nucleoside binding|GO:0043168,anion binding|GO:0042623,ATPase activity,…				http://www.uniprot.org/uniprot/Q9NUU7	False
LBR	1.69701580341,1	0.762999999998,0.0	C9JXK0	LBR		GO:0016020,membrane|GO:0043231,intracellular membrane-bounded organelle|GO:0044464,cell part|GO:0005634,nucleus|GO:0005635,nuclear envelope|GO:0031965,nuclear membrane|GO:0031967,organelle envelope|GO:0031975,envelope|GO:0044446,intracellular organelle part|GO:0043229,intracellular organelle|GO:0044428,nuclear part|GO:0012505,endomembrane system|GO:0044424,intracellular part|GO:0005623,cell|GO:00…					http://www.uniprot.org/uniprot/C9JXK0	False
PDLIM1	1.70172745901,1	0.766999999997,0.0	O00151	PDLIM1	GO:0009628,response to abiotic stimulus|GO:0080090,regulation of primary metabolic process|GO:0019222,regulation of metabolic process|GO:0031326,regulation of cellular biosynthetic process|GO:0031323,regulation of cellular metabolic process|GO:0090304,nucleic acid metabolic process|GO:0044249,cellular biosynthetic process|GO:0034641,cellular nitrogen compound metabolic process|GO:0006807,nitrogen…	GO:0005856,cytoskeleton|GO:0043234,protein complex|GO:0005622,intracellular|GO:0032991,macromolecular complex|GO:0043232,intracellular non-membrane-bounded organelle|GO:0070161,anchoring junction|GO:0044464,cell part|GO:0005623,cell|GO:0005737,cytoplasm|GO:0043229,intracellular organelle|GO:0043228,non-membrane-bounded organelle|GO:0005912,adherens junction|GO:0005667,transcription factor complex…	GO:0043169,cation binding|GO:0046914,transition metal ion binding|GO:0003713,transcription coactivator activity|GO:0003712,transcription cofactor activity|GO:0043167,ion binding|GO:0005488,binding|GO:0000989,transcription factor activity, transcription factor binding|GO:0000988,transcription factor activity, protein binding|GO:0046872,metal ion binding|GO:0008270,zinc ion binding|GO:0050839,cell …				http://www.uniprot.org/uniprot/O00151	False
FAM62A	1.72667911715,1.96564119709	0.788000000001,0.975	Q9BSJ8	ESYT1	GO:0033036,macromolecule localization|GO:0006869,lipid transport|GO:0006810,transport|GO:0044765,single-organism transport|GO:1902578,single-organism localization|GO:0071702,organic substance transport|GO:0051234,establishment of localization|GO:0010876,lipid localization|GO:0051179,localization|GO:0044699,single-organism process|GO:0006807,nitrogen compound metabolic process|GO:0006629,lipid met…	GO:0005783,endoplasmic reticulum|GO:0005789,endoplasmic reticulum membrane|GO:0042175,nuclear outer membrane-endoplasmic reticulum membrane network|GO:0043229,intracellular organelle|GO:0030176,integral component of endoplasmic reticulum membrane|GO:0031301,integral component of organelle membrane|GO:0031300,intrinsic component of organelle membrane|GO:0043227,membrane-bounded organelle|GO:004322…	GO:0043168,anion binding|GO:0043169,cation binding|GO:0005543,phospholipid binding|GO:0008289,lipid binding|GO:0043167,ion binding|GO:0005488,binding|GO:0005515,protein binding|GO:0046872,metal ion binding|GO:0042802,identical protein binding|GO:0008429,phosphatidylethanolamine binding|GO:0035091,phosphatidylinositol binding|GO:0005544,calcium-dependent phospholipid binding|GO:0050997,quaternary …				http://www.uniprot.org/uniprot/Q9BSJ8	False
ADSL	1.73387512703,1	0.794000000001,0.0	P30566	ADSL	GO:0009167,purine ribonucleoside monophosphate metabolic process|GO:0009165,nucleotide biosynthetic process|GO:0009163,nucleoside biosynthetic process|GO:0009161,ribonucleoside monophosphate metabolic process|GO:1901362,organic cyclic compound biosynthetic process|GO:0042451,purine nucleoside biosynthetic process|GO:0071840,cellular component organization or biogenesis|GO:0044710,single-organism …	GO:0005737,cytoplasm|GO:0043231,intracellular membrane-bounded organelle|GO:0005829,cytosol|GO:0044464,cell part|GO:0044444,cytoplasmic part|GO:0005739,mitochondrion|GO:0005622,intracellular|GO:0043229,intracellular organelle|GO:0005623,cell|GO:0044424,intracellular part|GO:0043227,membrane-bounded organelle|GO:0043226,organelle	GO:0004018,N6-(1,2-dicarboxyethyl)AMP AMP-lyase (fumarate-forming) activity|GO:0016840,carbon-nitrogen lyase activity|GO:0016842,amidine-lyase activity|GO:0016829,lyase activity|GO:0070626,(S)-2-(5-amino-1-(5-phospho-D-ribosyl)imidazole-4-carboxamido)succinate AMP-lyase (fumarate-forming) activity|GO:0003824,catalytic activity	hsa00250,Alanine, aspartate and glutamate metabolism|hsa01100,Metabolic pathways|hsa00230,Purine metabolism			http://www.uniprot.org/uniprot/P30566	False
UGT1A6	1.73989470542,1	0.799000000002,0.0	P19224	UGT1A6	GO:0045922,negative regulation of fatty acid metabolic process|GO:0071495,cellular response to endogenous stimulus|GO:0006631,fatty acid metabolic process|GO:0009892,negative regulation of metabolic process|GO:0080090,regulation of primary metabolic process|GO:0019222,regulation of metabolic process|GO:0052697,xenobiotic glucuronidation|GO:0044237,cellular metabolic process|GO:0031324,negative re…	GO:0005783,endoplasmic reticulum|GO:0005789,endoplasmic reticulum membrane|GO:0042175,nuclear outer membrane-endoplasmic reticulum membrane network|GO:0043229,intracellular organelle|GO:0043227,membrane-bounded organelle|GO:0043226,organelle|GO:0031224,intrinsic component of membrane|GO:0005737,cytoplasm|GO:0031982,vesicle|GO:0016021,integral component of membrane|GO:0016020,membrane|GO:0031988,m…	GO:0031406,carboxylic acid binding|GO:0019899,enzyme binding|GO:0005488,binding|GO:0043168,anion binding|GO:0043167,ion binding|GO:0016740,transferase activity|GO:0015020,glucuronosyltransferase activity|GO:0005501,retinoid binding|GO:0042802,identical protein binding|GO:0042803,protein homodimerization activity|GO:0016757,transferase activity, transferring glycosyl groups|GO:0008289,lipid bindin…	hsa00980,Metabolism of xenobiotics by cytochrome P450|hsa00860,Porphyrin and chlorophyll metabolism|hsa00982,Drug metabolism - cytochrome P450|hsa00830,Retinol metabolism|hsa00983,Drug metabolism - other enzymes|hsa00140,Steroid hormone biosynthesis|hsa00053,Ascorbate and aldarate metabolism|hsa05204,Chemical carcinogenesis|hsa00040,Pentose and glucuronate interconversions|hsa01100,Metabolic path…			http://www.uniprot.org/uniprot/P19224	False
ALDH2	1.74230838428,1	0.800999999996,0.0	P05091	ALDH2	GO:0042133,neurotransmitter metabolic process|GO:0070887,cellular response to chemical stimulus|GO:0042136,neurotransmitter biosynthetic process|GO:1901615,organic hydroxy compound metabolic process|GO:0034310,primary alcohol catabolic process|GO:0009410,response to xenobiotic stimulus|GO:0023052,signaling|GO:0001505,regulation of neurotransmitter levels|GO:0044282,small molecule catabolic proces…	GO:0031974,membrane-enclosed lumen|GO:0043229,intracellular organelle|GO:0043227,membrane-bounded organelle|GO:0043226,organelle|GO:0005737,cytoplasm|GO:0070062,extracellular exosome|GO:0005739,mitochondrion|GO:0031988,membrane-bounded vesicle|GO:0005759,mitochondrial matrix|GO:1903561,extracellular vesicle|GO:0031982,vesicle|GO:0043230,extracellular organelle|GO:0043231,intracellular membrane-bo…	GO:0004030,aldehyde dehydrogenase [NAD(P)+] activity|GO:0004029,aldehyde dehydrogenase (NAD) activity|GO:0016620,oxidoreductase activity, acting on the aldehyde or oxo group of donors, NAD or NADP as acceptor|GO:0003824,catalytic activity|GO:0016903,oxidoreductase activity, acting on the aldehyde or oxo group of donors|GO:0009055,electron carrier activity|GO:0016491,oxidoreductase activity|GO:005…	hsa00310,Lysine degradation|hsa00561,Glycerolipid metabolism|hsa00380,Tryptophan metabolism|hsa00330,Arginine and proline metabolism|hsa00620,Pyruvate metabolism|hsa00410,beta-Alanine metabolism|hsa00071,Fatty acid degradation|hsa00280,Valine, leucine and isoleucine degradation|hsa00053,Ascorbate and aldarate metabolism|hsa00010,Glycolysis / Gluconeogenesis|hsa01100,Metabolic pathways|hsa00340,Hi…		D00123,Cyanamide (JP16); Cyanamide (TN)|D00131,Disulfiram (JP16/USP/INN); Antabuse (TN)	http://www.uniprot.org/uniprot/P05091	False
RRBP1	1.8365523246,1.8583213485	0.876999999999,0.893999999999	Q9P2E9	RRBP1	GO:0008104,protein localization|GO:0030154,cell differentiation|GO:0044249,cellular biosynthetic process|GO:0034641,cellular nitrogen compound metabolic process|GO:0001503,ossification|GO:0034645,cellular macromolecule biosynthetic process|GO:1901576,organic substance biosynthetic process|GO:1901566,organonitrogen compound biosynthetic process|GO:0044699,single-organism process|GO:0044267,cellula…	GO:0005783,endoplasmic reticulum|GO:0005789,endoplasmic reticulum membrane|GO:0042175,nuclear outer membrane-endoplasmic reticulum membrane network|GO:0043229,intracellular organelle|GO:0043228,non-membrane-bounded organelle|GO:0031301,integral component of organelle membrane|GO:0031300,intrinsic component of organelle membrane|GO:0030529,intracellular ribonucleoprotein complex|GO:0043227,membran…	GO:0005488,binding|GO:0097159,organic cyclic compound binding|GO:0044822,poly(A) RNA binding|GO:0060089,molecular transducer activity|GO:0004872,receptor activity|GO:0003676,nucleic acid binding|GO:1901363,heterocyclic compound binding|GO:0003723,RNA binding|GO:0038023,signaling receptor activity|GO:0004871,signal transducer activity	hsa04141,Protein processing in endoplasmic reticulum			http://www.uniprot.org/uniprot/Q9P2E9	False
EIF3M	1.85960988523,1	0.895000000003,0.0	E9PN86	EIF3M	GO:0044249,cellular biosynthetic process|GO:0034641,cellular nitrogen compound metabolic process|GO:0006807,nitrogen compound metabolic process|GO:0034645,cellular macromolecule biosynthetic process|GO:1901576,organic substance biosynthetic process|GO:0044267,cellular protein metabolic process|GO:0044260,cellular macromolecule metabolic process|GO:0043043,peptide biosynthetic process|GO:0071704,o…						http://www.uniprot.org/uniprot/E9PN86	False
ANP32E	1.89605393026,1	0.923000000002,0.0	Q9BTT0	ANP32E	GO:0034728,nucleosome organization|GO:0009892,negative regulation of metabolic process|GO:0019222,regulation of metabolic process|GO:0043933,macromolecular complex subunit organization|GO:0050789,regulation of biological process|GO:0071840,cellular component organization or biogenesis|GO:0071824,protein-DNA complex subunit organization|GO:0071822,protein complex subunit organization|GO:0006325,ch…	GO:0031974,membrane-enclosed lumen|GO:0043229,intracellular organelle|GO:0043228,non-membrane-bounded organelle|GO:0000785,chromatin|GO:0000228,nuclear chromosome|GO:0005622,intracellular|GO:0043227,membrane-bounded organelle|GO:0043226,organelle|GO:0005737,cytoplasm|GO:0070603,SWI/SNF superfamily-type complex|GO:0031982,vesicle|GO:0031981,nuclear lumen|GO:0016023,cytoplasmic, membrane-bounded ve…	GO:0019212,phosphatase inhibitor activity|GO:0030234,enzyme regulator activity|GO:0042393,histone binding|GO:0005488,binding|GO:0005515,protein binding|GO:0004857,enzyme inhibitor activity|GO:0098772,molecular function regulator|GO:0019208,phosphatase regulator activity				http://www.uniprot.org/uniprot/Q9BTT0	False
LAMA5	1.92252185678,1	0.943000000002,0.0	O15230	LAMA5	GO:0008104,protein localization|GO:0034446,substrate adhesion-dependent cell spreading|GO:0048468,cell development|GO:0007160,cell-matrix adhesion|GO:0061024,membrane organization|GO:0072359,circulatory system development|GO:0072358,cardiovascular system development|GO:0007165,signal transduction|GO:0007166,cell surface receptor signaling pathway|GO:0098773,skin epidermis development|GO:0032989,c…	GO:0044421,extracellular region part|GO:0031012,extracellular matrix|GO:0043229,intracellular organelle|GO:0043260,laminin-11 complex|GO:0043227,membrane-bounded organelle|GO:0043226,organelle|GO:0005610,laminin-5 complex|GO:0070062,extracellular exosome|GO:0005615,extracellular space|GO:0005634,nucleus|GO:0031988,membrane-bounded vesicle|GO:0043259,laminin-10 complex|GO:0043256,laminin complex|G…	GO:0005178,integrin binding|GO:0005198,structural molecule activity|GO:0044877,macromolecular complex binding|GO:0005488,binding|GO:0005515,protein binding|GO:0032403,protein complex binding|GO:0005102,receptor binding|GO:0050839,cell adhesion molecule binding|GO:0005201,extracellular matrix structural constituent	hsa05222,Small cell lung cancer|hsa05200,Pathways in cancer|hsa05146,Amoebiasis|hsa05165,Human papillomavirus infection|hsa04510,Focal adhesion|hsa05145,Toxoplasmosis|hsa04512,ECM-receptor interaction|hsa04151,PI3K-Akt signaling pathway			http://www.uniprot.org/uniprot/O15230	False
HELLS	1.9251888862,1	0.944999999997,0.0	Q76H82	HELLS	GO:0008152,metabolic process		GO:0016787,hydrolase activity|GO:0016818,hydrolase activity, acting on acid anhydrides, in phosphorus-containing anhydrides|GO:0003824,catalytic activity|GO:0017111,nucleoside-triphosphatase activity|GO:0016817,hydrolase activity, acting on acid anhydrides|GO:0016462,pyrophosphatase activity|GO:0004386,helicase activity				http://www.uniprot.org/uniprot/Q76H82	False
NDE1	1.99308052566,1.64034582239	0.995000000003,0.713999999997	I3L464	NDE1	GO:0022607,cellular component assembly|GO:0070271,protein complex biogenesis|GO:0043933,macromolecular complex subunit organization|GO:0072384,organelle transport along microtubule|GO:0051649,establishment of localization in cell|GO:1903047,mitotic cell cycle process|GO:0006928,movement of cell or subcellular component|GO:0051674,localization of cell|GO:0022402,cell cycle process|GO:0034622,cellu…	GO:0005856,cytoskeleton|GO:0043234,protein complex|GO:0015630,microtubule cytoskeleton|GO:0043228,non-membrane-bounded organelle|GO:0043232,intracellular non-membrane-bounded organelle|GO:0044464,cell part|GO:0005623,cell|GO:0043226,organelle|GO:0044446,intracellular organelle part|GO:0043229,intracellular organelle|GO:0044430,cytoskeletal part|GO:0032991,macromolecular complex|GO:0044424,intrace…	GO:0015631,tubulin binding|GO:0008092,cytoskeletal protein binding|GO:0008017,microtubule binding|GO:0044877,macromolecular complex binding|GO:0005488,binding|GO:0005515,protein binding|GO:0032403,protein complex binding				http://www.uniprot.org/uniprot/I3L464	False
TFG	2.0223041617,1.56916819579	1.016,0.649999999997	Q92734	TFG	GO:0010647,positive regulation of cell communication|GO:0048584,positive regulation of response to stimulus|GO:0048583,regulation of response to stimulus|GO:0023056,positive regulation of signaling|GO:0023052,signaling|GO:0007165,signal transduction|GO:0023051,regulation of signaling|GO:0035556,intracellular signal transduction|GO:0010646,regulation of cell communication|GO:0050789,regulation of …	GO:0005737,cytoplasm|GO:0005622,intracellular|GO:0043230,extracellular organelle|GO:0031982,vesicle|GO:0044421,extracellular region part|GO:0043227,membrane-bounded organelle|GO:0044464,cell part|GO:0005623,cell|GO:0031988,membrane-bounded vesicle|GO:0005576,extracellular region|GO:0044424,intracellular part|GO:1903561,extracellular vesicle|GO:0065010,extracellular membrane-bounded organelle|GO:0…	GO:0060089,molecular transducer activity|GO:0005515,protein binding|GO:0004871,signal transducer activity|GO:0005488,binding|GO:0042802,identical protein binding	hsa05216,Thyroid cancer|hsa05200,Pathways in cancer			http://www.uniprot.org/uniprot/Q92734	False
APOA1BP	2.05622765331,2.04627493947	1.04,1.033	Q8NCW5	NAXE	GO:0006739,NADP metabolic process|GO:0019674,NAD metabolic process|GO:0043933,macromolecular complex subunit organization|GO:0006733,oxidoreduction coenzyme metabolic process|GO:0006734,NADH metabolic process|GO:0034641,cellular nitrogen compound metabolic process|GO:0022607,cellular component assembly|GO:0006807,nitrogen compound metabolic process|GO:0046496,nicotinamide nucleotide metabolic pro…	GO:0031974,membrane-enclosed lumen|GO:0043229,intracellular organelle|GO:0005929,cilium|GO:0043227,membrane-bounded organelle|GO:0043226,organelle|GO:0005737,cytoplasm|GO:0042995,cell projection|GO:0070062,extracellular exosome|GO:0031981,nuclear lumen|GO:0005615,extracellular space|GO:0005634,nucleus|GO:0005739,mitochondrion|GO:0031988,membrane-bounded vesicle|GO:0005654,nucleoplasm|GO:0044297,c…	GO:0005488,binding|GO:0043169,cation binding|GO:0016854,racemase and epimerase activity|GO:0016853,isomerase activity|GO:0043167,ion binding|GO:0052856,NADHX epimerase activity|GO:0052857,NADPHX epimerase activity|GO:0000166,nucleotide binding|GO:0036094,small molecule binding|GO:0003824,catalytic activity|GO:0042802,identical protein binding|GO:0005515,protein binding|GO:0097159,organic cyclic c…				http://www.uniprot.org/uniprot/Q8NCW5	False
MRPS35	2.07627854109,1	1.054,0.0	H0YG82	MRPS35	GO:0044238,primary metabolic process|GO:0044249,cellular biosynthetic process|GO:0034641,cellular nitrogen compound metabolic process|GO:0006807,nitrogen compound metabolic process|GO:0034645,cellular macromolecule biosynthetic process|GO:0044267,cellular protein metabolic process|GO:0044260,cellular macromolecule metabolic process|GO:0043043,peptide biosynthetic process|GO:0140053,mitochondrial …	GO:0015935,small ribosomal subunit|GO:0031974,membrane-enclosed lumen|GO:0043229,intracellular organelle|GO:0043228,non-membrane-bounded organelle|GO:0043227,membrane-bounded organelle|GO:0043226,organelle|GO:0005737,cytoplasm|GO:0005739,mitochondrion|GO:0030529,intracellular ribonucleoprotein complex|GO:0005759,mitochondrial matrix|GO:0044429,mitochondrial part|GO:0000314,organellar small riboso…	GO:0003735,structural constituent of ribosome|GO:0005198,structural molecule activity				http://www.uniprot.org/uniprot/H0YG82	False
CDC42	2.13169347214,1	1.092,0.0	P60953	CDC42	GO:0033157,regulation of intracellular protein transport|GO:0006909,phagocytosis|GO:0045216,cell-cell junction organization|GO:0010564,regulation of cell cycle process|GO:0030225,macrophage differentiation|GO:0051049,regulation of transport|GO:0007596,blood coagulation|GO:0032388,positive regulation of intracellular transport|GO:0098773,skin epidermis development|GO:0051656,establishment of organ…	GO:0042995,cell projection|GO:0035770,ribonucleoprotein granule|GO:0005783,endoplasmic reticulum|GO:0044464,cell part|GO:0005789,endoplasmic reticulum membrane|GO:0030175,filopodium|GO:0042175,nuclear outer membrane-endoplasmic reticulum membrane network|GO:0043229,intracellular organelle|GO:0043228,non-membrane-bounded organelle|GO:0036464,cytoplasmic ribonucleoprotein granule|GO:0005924,cell-su…	GO:0035639,purine ribonucleoside triphosphate binding|GO:0034191,apolipoprotein A-I receptor binding|GO:0019899,enzyme binding|GO:0005488,binding|GO:0043167,ion binding|GO:1901363,heterocyclic compound binding|GO:1901265,nucleoside phosphate binding|GO:0001882,nucleoside binding|GO:0043168,anion binding|GO:0030742,GTP-dependent protein binding|GO:0031435,mitogen-activated protein kinase kinase ki…	hsa05132,Salmonella infection|hsa05131,Shigellosis|hsa05130,Pathogenic Escherichia coli infection|hsa05135,Yersinia infection|hsa05212,Pancreatic cancer|hsa05211,Renal cell carcinoma|hsa04530,Tight junction|hsa04670,Leukocyte transendothelial migration|hsa04144,Endocytosis|hsa04510,Focal adhesion|hsa04062,Chemokine signaling pathway|hsa05100,Bacterial invasion of epithelial cells|hsa05165,Human p…			http://www.uniprot.org/uniprot/P60953	False
SPACIA1	2.14503323364,1.78385703884	1.101,0.835	G1UCX3	SPACIA1		GO:0043234,protein complex|GO:0032991,macromolecular complex|GO:0005581,collagen trimer					http://www.uniprot.org/uniprot/G1UCX3	False
EPFP1	2.46228882669,1	1.3,0.0	Q9UNM1	EPFP1	GO:0009987,cellular process|GO:0006457,protein folding	GO:0005737,cytoplasm|GO:0044464,cell part|GO:0005623,cell|GO:0005622,intracellular|GO:0044424,intracellular part	GO:0043168,anion binding|GO:0030554,adenyl nucleotide binding|GO:0035639,purine ribonucleoside triphosphate binding|GO:0097159,organic cyclic compound binding|GO:1901265,nucleoside phosphate binding|GO:0000166,nucleotide binding|GO:0036094,small molecule binding|GO:0097367,carbohydrate derivative binding|GO:0032559,adenyl ribonucleotide binding|GO:0032553,ribonucleotide binding|GO:0032555,purine …				http://www.uniprot.org/uniprot/Q9UNM1	False
DENR	2.52800619691,1	1.338,0.0	F8VVL1	DENR	GO:0044249,cellular biosynthetic process|GO:0034641,cellular nitrogen compound metabolic process|GO:0006807,nitrogen compound metabolic process|GO:0034645,cellular macromolecule biosynthetic process|GO:1901576,organic substance biosynthetic process|GO:0044267,cellular protein metabolic process|GO:0044260,cellular macromolecule metabolic process|GO:0043043,peptide biosynthetic process|GO:0071704,o…		GO:0005488,binding|GO:0097159,organic cyclic compound binding|GO:0008135,translation factor activity, RNA binding|GO:0003723,RNA binding|GO:0003676,nucleic acid binding|GO:1901363,heterocyclic compound binding|GO:0003743,translation initiation factor activity				http://www.uniprot.org/uniprot/F8VVL1	False
ZNF428	2.57041267494,2.10964463414	1.362,1.077	Q96B54	ZNF428			GO:0043169,cation binding|GO:0046872,metal ion binding|GO:0005488,binding|GO:0043167,ion binding|GO:0097159,organic cyclic compound binding|GO:0003676,nucleic acid binding|GO:1901363,heterocyclic compound binding				http://www.uniprot.org/uniprot/Q96B54	False
DYNC1LI1	2.63170905006,1	1.396,0.0	Q9Y6G9	DYNC1LI1	GO:0080090,regulation of primary metabolic process|GO:0032434,regulation of proteasomal ubiquitin-dependent protein catabolic process|GO:0032435,negative regulation of proteasomal ubiquitin-dependent protein catabolic process|GO:0044257,cellular protein catabolic process|GO:0000280,nuclear division|GO:0010965,regulation of mitotic sister chromatid separation|GO:0071840,cellular component organiza…	GO:0005886,plasma membrane|GO:0043226,organelle|GO:0043229,intracellular organelle|GO:0043228,non-membrane-bounded organelle|GO:0030286,dynein complex|GO:0005815,microtubule organizing center|GO:0005874,microtubule|GO:0005875,microtubule associated complex|GO:0005856,cytoskeleton|GO:0005819,spindle|GO:0005813,centrosome|GO:0016020,membrane|GO:0000922,spindle pole|GO:0044430,cytoskeletal part|GO:0…	GO:0035639,purine ribonucleoside triphosphate binding|GO:0005488,binding|GO:0003676,nucleic acid binding|GO:0043167,ion binding|GO:1901363,heterocyclic compound binding|GO:0001883,purine nucleoside binding|GO:0001882,nucleoside binding|GO:0043168,anion binding|GO:0000166,nucleotide binding|GO:1901265,nucleoside phosphate binding|GO:0032549,ribonucleoside binding|GO:0017076,purine nucleotide bindi…	hsa04962,Vasopressin-regulated water reabsorption|hsa04145,Phagosome|hsa05132,Salmonella infection			http://www.uniprot.org/uniprot/Q9Y6G9	False
LAMB1	2.68886998831,1	1.427,0.0	P07942	LAMB1	GO:0034446,substrate adhesion-dependent cell spreading|GO:0048468,cell development|GO:0060322,head development|GO:0071840,cellular component organization or biogenesis|GO:0042330,taxis|GO:0048869,cellular developmental process|GO:0007369,gastrulation|GO:0048513,animal organ development|GO:0048518,positive regulation of biological process|GO:0042127,regulation of cell proliferation|GO:0031589,cell…	GO:0044421,extracellular region part|GO:0031012,extracellular matrix|GO:0043257,laminin-8 complex|GO:0043227,membrane-bounded organelle|GO:0043226,organelle|GO:0005737,cytoplasm|GO:0070062,extracellular exosome|GO:0005615,extracellular space|GO:0031988,membrane-bounded vesicle|GO:0048471,perinuclear region of cytoplasm|GO:0043234,protein complex|GO:0043259,laminin-10 complex|GO:0043256,laminin co…	GO:0005178,integrin binding|GO:0005201,extracellular matrix structural constituent|GO:0005515,protein binding|GO:0097367,carbohydrate derivative binding|GO:0043208,glycosphingolipid binding|GO:0046625,sphingolipid binding|GO:0019899,enzyme binding|GO:0005198,structural molecule activity|GO:0044877,macromolecular complex binding|GO:0005488,binding|GO:0008289,lipid binding|GO:0051861,glycolipid bin…	hsa05222,Small cell lung cancer|hsa05200,Pathways in cancer|hsa05146,Amoebiasis|hsa05165,Human papillomavirus infection|hsa04510,Focal adhesion|hsa05145,Toxoplasmosis|hsa04512,ECM-receptor interaction|hsa04151,PI3K-Akt signaling pathway			http://www.uniprot.org/uniprot/P07942	False
BAT3	2.7113286536,1	1.439,0.0	P46379	BAG6	GO:0008104,protein localization|GO:0032436,positive regulation of proteasomal ubiquitin-dependent protein catabolic process|GO:0080090,regulation of primary metabolic process|GO:0032434,regulation of proteasomal ubiquitin-dependent protein catabolic process|GO:0032435,negative regulation of proteasomal ubiquitin-dependent protein catabolic process|GO:1903069,regulation of ER-associated ubiquitin-…	GO:0031974,membrane-enclosed lumen|GO:0043229,intracellular organelle|GO:0043227,membrane-bounded organelle|GO:0043226,organelle|GO:0005737,cytoplasm|GO:0031981,nuclear lumen|GO:0072379,ER membrane insertion complex|GO:0005634,nucleus|GO:0016020,membrane|GO:0005654,nucleoplasm|GO:0000502,proteasome complex|GO:0043234,protein complex|GO:0032991,macromolecular complex|GO:0043231,intracellular membr…	GO:0031625,ubiquitin protein ligase binding|GO:0044389,ubiquitin-like protein ligase binding|GO:0070628,proteasome binding|GO:0030544,Hsp70 protein binding|GO:0031072,heat shock protein binding|GO:1990381,ubiquitin-specific protease binding|GO:0032182,ubiquitin-like protein binding|GO:0019899,enzyme binding|GO:0043021,ribonucleoprotein complex binding|GO:0043130,ubiquitin binding|GO:0044877,macro…				http://www.uniprot.org/uniprot/P46379	False
ALDH1B1	3.01885193704,1.70526978354	1.594,0.770000000003	P30837	ALDH1B1	GO:0044712,single-organism catabolic process|GO:0044238,primary metabolic process|GO:0044710,single-organism metabolic process|GO:0005975,carbohydrate metabolic process|GO:0008152,metabolic process|GO:0006067,ethanol metabolic process|GO:0044699,single-organism process|GO:0046164,alcohol catabolic process|GO:1901575,organic substance catabolic process|GO:0006066,alcohol metabolic process|GO:00343…	GO:0031974,membrane-enclosed lumen|GO:0043229,intracellular organelle|GO:0043227,membrane-bounded organelle|GO:0043226,organelle|GO:0005737,cytoplasm|GO:0031981,nuclear lumen|GO:0005634,nucleus|GO:0005739,mitochondrion|GO:0005654,nucleoplasm|GO:0005759,mitochondrial matrix|GO:0043231,intracellular membrane-bounded organelle|GO:0043233,organelle lumen|GO:0044464,cell part|GO:0005623,cell|GO:000562…	GO:0004029,aldehyde dehydrogenase (NAD) activity|GO:0016620,oxidoreductase activity, acting on the aldehyde or oxo group of donors, NAD or NADP as acceptor|GO:0003824,catalytic activity|GO:0016903,oxidoreductase activity, acting on the aldehyde or oxo group of donors|GO:0016491,oxidoreductase activity|GO:0050662,coenzyme binding|GO:0051287,NAD binding|GO:0000166,nucleotide binding|GO:0036094,smal…	hsa00310,Lysine degradation|hsa00561,Glycerolipid metabolism|hsa00380,Tryptophan metabolism|hsa00330,Arginine and proline metabolism|hsa00620,Pyruvate metabolism|hsa00410,beta-Alanine metabolism|hsa00071,Fatty acid degradation|hsa00280,Valine, leucine and isoleucine degradation|hsa00053,Ascorbate and aldarate metabolism|hsa00010,Glycolysis / Gluconeogenesis|hsa01100,Metabolic pathways|hsa00340,Hi…		D00123,Cyanamide (JP16); Cyanamide (TN)|D00131,Disulfiram (JP16/USP/INN); Antabuse (TN)	http://www.uniprot.org/uniprot/P30837	False
ORC3	3.11234070622,2.42334532086	1.638,1.277	Q9UBD5	ORC3	GO:0044238,primary metabolic process|GO:0000082,G1/S transition of mitotic cell cycle|GO:1903047,mitotic cell cycle process|GO:0090304,nucleic acid metabolic process|GO:0044249,cellular biosynthetic process|GO:0044772,mitotic cell cycle phase transition|GO:0006807,nitrogen compound metabolic process|GO:0022402,cell cycle process|GO:0034645,cellular macromolecule biosynthetic process|GO:1901576,or…	GO:0031974,membrane-enclosed lumen|GO:0043229,intracellular organelle|GO:0043228,non-membrane-bounded organelle|GO:0000228,nuclear chromosome|GO:0043227,membrane-bounded organelle|GO:0043226,organelle|GO:0000808,origin recognition complex|GO:0005634,nucleus|GO:0005654,nucleoplasm|GO:0044454,nuclear chromosome part|GO:0005694,chromosome|GO:0043231,intracellular membrane-bounded organelle|GO:004323…	GO:0043565,sequence-specific DNA binding|GO:0003676,nucleic acid binding|GO:0097159,organic cyclic compound binding|GO:0003688,DNA replication origin binding|GO:0005488,binding|GO:0005515,protein binding|GO:0003677,DNA binding|GO:1901363,heterocyclic compound binding|GO:1990837,sequence-specific double-stranded DNA binding|GO:0003690,double-stranded DNA binding	hsa04110,Cell cycle			http://www.uniprot.org/uniprot/Q9UBD5	False
MRE11A	3.12747857251,1	1.645,0.0	P49959	MRE11	GO:0044238,primary metabolic process|GO:0019220,regulation of phosphate metabolic process|GO:0080090,regulation of primary metabolic process|GO:0019222,regulation of metabolic process|GO:0060249,anatomical structure homeostasis|GO:0000086,G2/M transition of mitotic cell cycle|GO:0072359,circulatory system development|GO:0072358,cardiovascular system development|GO:0000280,nuclear division|GO:0071…	GO:0031974,membrane-enclosed lumen|GO:0000781,chromosome, telomeric region|GO:0043229,intracellular organelle|GO:0043228,non-membrane-bounded organelle|GO:0000785,chromatin|GO:0000228,nuclear chromosome|GO:0043227,membrane-bounded organelle|GO:0043226,organelle|GO:0005737,cytoplasm|GO:0031981,nuclear lumen|GO:0005634,nucleus|GO:0005654,nucleoplasm|GO:0044454,nuclear chromosome part|GO:0030870,Mre…	GO:0008022,protein C-terminus binding|GO:0003676,nucleic acid binding|GO:0008026,ATP-dependent helicase activity|GO:0030145,manganese ion binding|GO:0005488,binding|GO:0016887,ATPase activity|GO:0003677,DNA binding|GO:0003678,DNA helicase activity|GO:1901363,heterocyclic compound binding|GO:0043169,cation binding|GO:0008408,3'-5' exonuclease activity|GO:0046914,transition metal ion binding|GO:001…	hsa03440,Homologous recombination|hsa03450,Non-homologous end-joining|hsa04218,Cellular senescence			http://www.uniprot.org/uniprot/P49959	False
CCAR1	3.18214593502,1	1.67,0.0	F5H808	CCAR1	GO:0080090,regulation of primary metabolic process|GO:0019222,regulation of metabolic process|GO:0031326,regulation of cellular biosynthetic process|GO:0031323,regulation of cellular metabolic process|GO:0090304,nucleic acid metabolic process|GO:0044249,cellular biosynthetic process|GO:0034641,cellular nitrogen compound metabolic process|GO:0006807,nitrogen compound metabolic process|GO:0034645,c…						http://www.uniprot.org/uniprot/F5H808	False
FARSLA	3.60250391939,1.67133391784	1.849,0.740999999997	Q9Y285	FARSA	GO:0044238,primary metabolic process|GO:0006432,phenylalanyl-tRNA aminoacylation|GO:0019752,carboxylic acid metabolic process|GO:0090304,nucleic acid metabolic process|GO:0044249,cellular biosynthetic process|GO:0034641,cellular nitrogen compound metabolic process|GO:0006807,nitrogen compound metabolic process|GO:0044281,small molecule metabolic process|GO:0034645,cellular macromolecule biosynthe…	GO:0043234,protein complex|GO:0005737,cytoplasm|GO:0032991,macromolecular complex|GO:1902494,catalytic complex|GO:0009328,phenylalanine-tRNA ligase complex|GO:0005829,cytosol|GO:0016020,membrane|GO:0044464,cell part|GO:0005623,cell|GO:0005622,intracellular|GO:0044444,cytoplasmic part|GO:0044424,intracellular part	GO:0035639,purine ribonucleoside triphosphate binding|GO:0005488,binding|GO:0003676,nucleic acid binding|GO:0043167,ion binding|GO:1901363,heterocyclic compound binding|GO:0001883,purine nucleoside binding|GO:0001882,nucleoside binding|GO:0043168,anion binding|GO:0004812,aminoacyl-tRNA ligase activity|GO:0000166,nucleotide binding|GO:1901265,nucleoside phosphate binding|GO:0032549,ribonucleoside …	hsa00970,Aminoacyl-tRNA biosynthesis			http://www.uniprot.org/uniprot/Q9Y285	False
OCIAD1	3.61000290985,2.7682994321	1.852,1.469	D6R918	OCIAD1							http://www.uniprot.org/uniprot/D6R918	False
STAU1	3.68585674479,1	1.882,0.0	Q5JW30	STAU1		GO:0005737,cytoplasm|GO:0005829,cytosol|GO:0044464,cell part|GO:0005623,cell|GO:0005622,intracellular|GO:0044444,cytoplasmic part|GO:0044424,intracellular part	GO:0097159,organic cyclic compound binding|GO:0005488,binding|GO:0003676,nucleic acid binding|GO:1901363,heterocyclic compound binding|GO:0003723,RNA binding				http://www.uniprot.org/uniprot/Q5JW30	False
RAB1A	4.47845155462,1	2.163,0.0	P62820	RAB1A	GO:0008104,protein localization|GO:0080090,regulation of primary metabolic process|GO:0019222,regulation of metabolic process|GO:0034446,substrate adhesion-dependent cell spreading|GO:0048468,cell development|GO:0006900,membrane budding|GO:0061024,membrane organization|GO:0007165,signal transduction|GO:0051656,establishment of organelle localization|GO:0061028,establishment of endothelial barrier…	GO:0005783,endoplasmic reticulum|GO:0044421,extracellular region part|GO:0048770,pigment granule|GO:0005789,endoplasmic reticulum membrane|GO:0042175,nuclear outer membrane-endoplasmic reticulum membrane network|GO:0043229,intracellular organelle|GO:0005622,intracellular|GO:0043227,membrane-bounded organelle|GO:0043226,organelle|GO:0005737,cytoplasm|GO:0070062,extracellular exosome|GO:0016023,cyt…	GO:0035639,purine ribonucleoside triphosphate binding|GO:0005488,binding|GO:0043167,ion binding|GO:1901363,heterocyclic compound binding|GO:1901265,nucleoside phosphate binding|GO:0001882,nucleoside binding|GO:0043168,anion binding|GO:0016462,pyrophosphatase activity|GO:0000166,nucleotide binding|GO:0032561,guanyl ribonucleotide binding|GO:0001883,purine nucleoside binding|GO:0032549,ribonucleosi…	hsa04140,Autophagy - animal|hsa05130,Pathogenic Escherichia coli infection|hsa05134,Legionellosis			http://www.uniprot.org/uniprot/P62820	False
GTF2F1	7.63167640438,1	2.932,0.0	P35269	GTF2F1	GO:0080090,regulation of primary metabolic process|GO:0019222,regulation of metabolic process|GO:0009452,7-methylguanosine RNA capping|GO:1901362,organic cyclic compound biosynthetic process|GO:1901360,organic cyclic compound metabolic process|GO:0010604,positive regulation of macromolecule metabolic process|GO:0043207,response to external biotic stimulus|GO:0009615,response to virus|GO:0044419,i…	GO:0030880,RNA polymerase complex|GO:0044464,cell part|GO:0031974,membrane-enclosed lumen|GO:0043229,intracellular organelle|GO:0016591,DNA-directed RNA polymerase II, holoenzyme|GO:0043227,membrane-bounded organelle|GO:0043226,organelle|GO:0030054,cell junction|GO:0031981,nuclear lumen|GO:0005634,nucleus|GO:0061695,transferase complex, transferring phosphorus-containing groups|GO:0005654,nucleop…	GO:0019211,phosphatase activator activity|GO:0005515,protein binding|GO:0097159,organic cyclic compound binding|GO:0008134,transcription factor binding|GO:0019208,phosphatase regulator activity|GO:0000988,transcription factor activity, protein binding|GO:0044822,poly(A) RNA binding|GO:0003712,transcription cofactor activity|GO:1901363,heterocyclic compound binding|GO:0003824,catalytic activity|GO…	hsa03022,Basal transcription factors			http://www.uniprot.org/uniprot/P35269	False
